# Supplementary material for: 2-Amino-3-(hy­droxy­meth­yl)pyridinium 2-benzoyl­benzoate monohydrate
Source: Acta Crystallogr Sect E Struct Rep Online. 2012 Feb 17;68(Pt 3):o707–8. doi: 10.1107/S1600536812005612 (PMC3295483; doi:10.1107/S1600536812005612)
Supplement: Supplementary file 1 [file e-68-0o707-sup1.cif]

##############################################################################
#                                                                            #
# This CIF contains the data in a paper accepted for publication in          #
# Acta Crystallographica Section E. It conforms to the requirements of       #
# Notes for Authors for Acta Crystallographica Section E, and has been       #
# peer reviewed under the auspices of the IUCr Commission on Journals.       #
#                                                                            #
# Full details of the Crystallographic Information File format               #
# are given in the paper "The Crystallographic Information File (CIF):       #
# a New Standard Archive File for Crystallography" by S. R. Hall, F. H.      #
# Allen and I. D. Brown [Acta Cryst. (1991), A47, 655-685].                  #
#                                                                            #
# The current version of the core CIF dictionary is obtainable from          #
# ftp://ftp.iucr.org/pub/cif_core.dic.                                       #
#                                                                            #
# Software is freely available for graphical display of the structure(s)     #
# in this CIF. For information consult the CIF software page                 #
# http://www.iucr.org/resources/cif/software.                                #
#                                                                            #
# This file may be used for bona fide research purposes within the           #
# scientific community so long as proper attribution is given to the journal # 
# article from which it was obtained.                                        #
#                                                                            #
##############################################################################
data_I
_audit_creation_method     SHELXL97
_chemical_name_systematic
;
2-Amino-3-(hydroxymethyl)pyridinium 2-benzoylbenzoate monohydrate
;
_chemical_name_common     ?
_chemical_formula_moiety     'C6 H9 N2 O +, C14 H9 O3 -, H2 O'
_chemical_formula_sum     'C20 H20 N2 O5'
_chemical_formula_iupac     'C6 H9 N2 O + , C14 H9 O3 - , H2 O'
_chemical_formula_weight     368.38
_chemical_melting_point     ?
_symmetry_cell_setting     monoclinic
_symmetry_space_group_name_H-M     'C 2/c'
_symmetry_space_group_name_Hall     '-C 2yc'
loop_
    _symmetry_equiv_pos_as_xyz
    'x, y, z'
    '-x, y, -z+1/2'
    'x+1/2, y+1/2, z'
    '-x+1/2, y+1/2, -z+1/2'
    '-x, -y, -z'
    'x, -y, z-1/2'
    '-x+1/2, -y+1/2, -z'
    'x+1/2, -y+1/2, z-1/2'
_cell_length_a     15.9259(11)
_cell_length_b     8.4898(4)
_cell_length_c     27.6362(19)
_cell_angle_alpha     90.00
_cell_angle_beta     93.468(5)
_cell_angle_gamma     90.00
_cell_volume     3729.8(4)
_cell_formula_units_Z     8
_cell_measurement_reflns_used     8608
_cell_measurement_theta_min     1.48
_cell_measurement_theta_max     26.10
_cell_measurement_temperature     296
_exptl_crystal_description     block
_exptl_crystal_colour     colourless
_exptl_crystal_size_max     0.350
_exptl_crystal_size_mid     0.297
_exptl_crystal_size_min     0.260
_exptl_crystal_density_diffrn     1.312
_exptl_crystal_density_meas     ?
_exptl_crystal_density_method     'not measured'
_exptl_crystal_F_000     1552
_exptl_absorpt_coefficient_mu     0.095
_exptl_absorpt_correction_type     integration
_exptl_absorpt_process_details     '(X-RED; Stoe & Cie, 2002)'
_exptl_absorpt_correction_T_min     0.967
_exptl_absorpt_correction_T_max     0.976
_exptl_special_details     ?
_diffrn_ambient_temperature     296
_diffrn_radiation_type     MoK\a
_diffrn_radiation_wavelength     0.71073
_diffrn_radiation_source     'fine-focus sealed tube'
_diffrn_radiation_monochromator     graphite
_diffrn_measurement_device_type     'Stoe IPDS 2'
_diffrn_measurement_method     '\w-scan rotation method'
_diffrn_detector_area_resol_mean     6.67
_diffrn_reflns_number     9399
_diffrn_reflns_av_R_equivalents     0.1172
_diffrn_reflns_av_sigmaI/netI     0.0957
_diffrn_reflns_theta_min     1.48
_diffrn_reflns_theta_max     25.65
_diffrn_reflns_theta_full     25.65
_diffrn_measured_fraction_theta_max     0.994
_diffrn_measured_fraction_theta_full     0.994
_diffrn_reflns_limit_h_min     -19
_diffrn_reflns_limit_h_max     15
_diffrn_reflns_limit_k_min     -9
_diffrn_reflns_limit_k_max     10
_diffrn_reflns_limit_l_min     -33
_diffrn_reflns_limit_l_max     33
_diffrn_standards_number     0
_diffrn_standards_interval_count     ?
_diffrn_standards_interval_time     ?
_diffrn_standards_decay_%     0
_refine_special_details
;
Refinement of <i>F</i>^2^ against ALL reflections. The weighted <i>R</i>-factor
<i>wR</i> and goodness of fit <i>S</i> are based on <i>F</i>^2^, conventional
<i>R</i>-factors <i>R</i> are based on <i>F</i>, with <i>F</i> set to zero for
negative <i>F</i>^2^. The threshold expression of <i>F</i>^2^ >
\s(<i>F</i>^2^) is used only for calculating <i>R</i>-factors(gt) <i>etc</i>.
and is not relevant to the choice of reflections for refinement.
<i>R</i>-factors based on <i>F</i>^2^ are statistically about twice as large
as those based on <i>F</i>, and <i>R</i>-factors based on ALL data will be
even larger.
;
_reflns_number_total     3523
_reflns_number_gt     1792
_reflns_threshold_expression     I>2\s(I)
_refine_ls_structure_factor_coef     Fsqd
_refine_ls_matrix_type     full
_refine_ls_R_factor_all     0.1250
_refine_ls_R_factor_gt     0.0622
_refine_ls_wR_factor_gt     0.1306
_refine_ls_wR_factor_ref     0.1555
_refine_ls_goodness_of_fit_ref     0.953
_refine_ls_restrained_S_all     0.953
_refine_ls_number_reflns     3503
_refine_ls_number_parameters     254
_refine_ls_number_restraints     4
_refine_ls_hydrogen_treatment     mixed
_refine_ls_weighting_scheme     calc
_refine_ls_weighting_details
               'calc w = 1/[\s^2^(Fo^2^)+(0.0625P)^2^] where P=(Fo^2^+2Fc^2^)/3'
_atom_sites_solution_hydrogens     geom
_atom_sites_solution_primary     direct
_atom_sites_solution_secondary     difmap
_refine_ls_shift/su_max     0
_refine_ls_shift/su_mean     0
_refine_diff_density_max     0.180
_refine_diff_density_min     -0.212
_refine_ls_extinction_method     'SHELXL97 (Sheldrick, 2008)'
_refine_ls_extinction_coef     0.0034(5)
_refine_ls_extinction_expression
                                  'Fc^*^=kFc[1+0.001xFc^2^\l^3^/sin(2\q)]^-1/4^'
loop_
    _atom_type_symbol
    _atom_type_description
    _atom_type_scat_dispersion_real
    _atom_type_scat_dispersion_imag
    _atom_type_scat_source
    'C' 'C' 0.0033 0.0016
                         'International Tables Vol C Tables 4.2.6.8 and 6.1.1.4'
    'H' 'H' 0.0000 0.0000
                         'International Tables Vol C Tables 4.2.6.8 and 6.1.1.4'
    'N' 'N' 0.0061 0.0033
                         'International Tables Vol C Tables 4.2.6.8 and 6.1.1.4'
    'O' 'O' 0.0106 0.0060
                         'International Tables Vol C Tables 4.2.6.8 and 6.1.1.4'
_computing_data_collection     'X-AREA (Stoe & Cie, 2002)'
_computing_cell_refinement     'X-AREA (Stoe & Cie, 2002)'
_computing_data_reduction     'X-RED32 (Stoe & Cie, 2002)'
_computing_structure_solution     'SHELXS97 (Sheldrick, 2008)'
_computing_structure_refinement     'SHELXL97 (Sheldrick, 2008)'
_computing_molecular_graphics     'ORTEP-3 for Windows (Farrugia, 1997)'
_computing_publication_material     'WinGX (Farrugia, 1999)'
loop_
    _atom_site_type_symbol
    _atom_site_label
    _atom_site_fract_x
    _atom_site_fract_y
    _atom_site_fract_z
    _atom_site_U_iso_or_equiv
    _atom_site_adp_type
    _atom_site_calc_flag
    _atom_site_refinement_flags
    _atom_site_occupancy
    _atom_site_symmetry_multiplicity
    _atom_site_disorder_assembly
    _atom_site_disorder_group
    C C1 0.40651(19) 0.3876(3) 0.66050(9) 0.0562(7) Uani d . 1 1 . .
    C C2 0.4022(2) 0.2387(4) 0.68081(10) 0.0692(9) Uani d . 1 1 . .
    H H2 0.3510 0.2001 0.6902 0.083 Uiso calc R 1 1 . .
    C C3 0.4738(3) 0.1478(4) 0.68716(11) 0.0788(10) Uani d . 1 1 . .
    H H3 0.4705 0.0477 0.7006 0.095 Uiso calc R 1 1 . .
    C C4 0.5489(2) 0.2034(4) 0.67396(11) 0.0755(10) Uani d . 1 1 . .
    H H4 0.5970 0.1420 0.6788 0.091 Uiso calc R 1 1 . .
    C C5 0.5540(2) 0.3510(4) 0.65331(10) 0.0653(8) Uani d . 1 1 . .
    H H5 0.6058 0.3881 0.6443 0.078 Uiso calc R 1 1 . .
    C C6 0.48330(18) 0.4444(3) 0.64586(8) 0.0542(7) Uani d . 1 1 . .
    C C7 0.4857(2) 0.5976(4) 0.61819(9) 0.0591(8) Uani d . 1 1 . .
    C C8 0.32807(19) 0.4875(4) 0.65745(9) 0.0595(8) Uani d . 1 1 . .
    C C9 0.32802(18) 0.6335(4) 0.68740(9) 0.0553(7) Uani d . 1 1 . .
    C C10 0.27551(19) 0.7577(4) 0.67355(11) 0.0652(8) Uani d . 1 1 . .
    H H10 0.2441 0.7532 0.6441 0.078 Uiso calc R 1 1 . .
    C C11 0.2694(2) 0.8874(4) 0.70280(13) 0.0767(10) Uani d . 1 1 . .
    H H11 0.2342 0.9705 0.6931 0.092 Uiso calc R 1 1 . .
    C C12 0.3152(2) 0.8940(5) 0.74628(13) 0.0819(10) Uani d . 1 1 . .
    H H12 0.3106 0.9812 0.7663 0.098 Uiso calc R 1 1 . .
    C C13 0.3682(2) 0.7722(5) 0.76063(11) 0.0818(10) Uani d . 1 1 . .
    H H13 0.3990 0.7771 0.7903 0.098 Uiso calc R 1 1 . .
    C C14 0.3757(2) 0.6423(4) 0.73080(10) 0.0689(9) Uani d . 1 1 . .
    H H14 0.4126 0.5613 0.7400 0.083 Uiso calc R 1 1 . .
    O O1 0.55266(16) 0.6753(3) 0.61989(8) 0.0810(7) Uani d . 1 1 . .
    O O2 0.41975(14) 0.6353(2) 0.59401(7) 0.0673(6) Uani d . 1 1 . .
    O O3 0.26539(15) 0.4449(3) 0.63399(8) 0.0821(7) Uani d . 1 1 . .
    C C15 0.5523(2) 0.8106(3) 0.45397(9) 0.0591(8) Uani d . 1 1 . .
    C C16 0.5503(2) 0.9647(4) 0.43366(9) 0.0580(7) Uani d . 1 1 . .
    C C17 0.4025(2) 0.9701(5) 0.43705(11) 0.0734(9) Uani d . 1 1 . .
    H H17 0.3523 1.0245 0.4307 0.088 Uiso calc R 1 1 . .
    C C18 0.4010(2) 0.8251(5) 0.45727(12) 0.0778(10) Uani d . 1 1 . .
    H H18 0.3508 0.7790 0.4653 0.093 Uiso calc R 1 1 . .
    C C19 0.4776(2) 0.7474(4) 0.46559(10) 0.0730(9) Uani d . 1 1 . .
    H H19 0.4776 0.6480 0.4797 0.088 Uiso calc R 1 1 . .
    C C20 0.6347(2) 0.7288(4) 0.46227(11) 0.0695(9) Uani d . 1 1 . .
    H H20A 0.6627 0.7266 0.4321 0.083 Uiso calc R 1 1 . .
    H H20B 0.6698 0.7890 0.4855 0.083 Uiso calc R 1 1 . .
    N N1 0.47595(17) 1.0371(3) 0.42587(8) 0.0639(7) Uani d . 1 1 . .
    H H1 0.4748 1.1297 0.4133 0.077 Uiso calc R 1 1 . .
    N N2 0.61927(17) 1.0410(3) 0.42175(8) 0.0683(7) Uani d . 1 1 . .
    H H2A 0.6152 1.1340 0.4094 0.082 Uiso calc R 1 1 . .
    H H2B 0.6678 0.9973 0.4264 0.082 Uiso calc R 1 1 . .
    O O4 0.62787(17) 0.5725(3) 0.47963(7) 0.0814(7) Uani d D 1 1 . .
    H H4A 0.619(3) 0.514(4) 0.4545(11) 0.122 Uiso d D 1 1 . .
    O O5 0.70194(16) 0.5481(4) 0.57409(9) 0.0921(8) Uani d D 1 1 . .
    H H5A 0.673(3) 0.560(5) 0.5473(9) 0.138 Uiso d D 1 1 . .
    H H5B 0.682(3) 0.614(5) 0.5941(12) 0.138 Uiso d D 1 1 . .
loop_
    _atom_site_aniso_label
    _atom_site_aniso_U_11
    _atom_site_aniso_U_22
    _atom_site_aniso_U_33
    _atom_site_aniso_U_12
    _atom_site_aniso_U_13
    _atom_site_aniso_U_23
    C1 0.0573(19) 0.0569(18) 0.0540(14) 0.0035(15) -0.0003(12) -0.0019(13)
    C2 0.071(2) 0.064(2) 0.0729(18) -0.0044(19) 0.0066(16) 0.0111(15)
    C3 0.099(3) 0.065(2) 0.0708(19) 0.008(2) -0.0016(18) 0.0184(16)
    C4 0.077(3) 0.077(2) 0.0709(18) 0.019(2) -0.0068(17) 0.0096(17)
    C5 0.060(2) 0.073(2) 0.0624(16) 0.0054(18) -0.0011(14) 0.0028(15)
    C6 0.0581(19) 0.0530(17) 0.0508(13) 0.0011(16) -0.0013(12) 0.0000(12)
    C7 0.060(2) 0.065(2) 0.0524(14) -0.0022(18) 0.0044(14) -0.0041(13)
    C8 0.0519(19) 0.069(2) 0.0577(15) -0.0028(16) 0.0015(14) 0.0013(14)
    C9 0.0474(17) 0.0605(18) 0.0587(15) -0.0024(15) 0.0077(12) -0.0002(13)
    C10 0.0555(19) 0.070(2) 0.0700(17) 0.0042(18) 0.0025(14) -0.0030(16)
    C11 0.064(2) 0.065(2) 0.102(3) 0.0034(18) 0.0106(18) -0.0143(18)
    C12 0.077(3) 0.080(2) 0.090(2) -0.004(2) 0.0145(19) -0.0252(19)
    C13 0.086(3) 0.098(3) 0.0616(17) -0.011(2) 0.0015(17) -0.0127(19)
    C14 0.072(2) 0.072(2) 0.0623(17) 0.0015(18) -0.0006(15) 0.0027(16)
    O1 0.0715(16) 0.0775(16) 0.0936(15) -0.0159(14) 0.0010(12) 0.0102(12)
    O2 0.0696(15) 0.0594(13) 0.0715(11) 0.0024(11) -0.0063(11) 0.0074(10)
    O3 0.0630(15) 0.0853(16) 0.0960(15) 0.0009(14) -0.0107(12) -0.0177(13)
    C15 0.074(2) 0.0551(17) 0.0477(13) -0.0081(17) -0.0011(13) 0.0004(13)
    C16 0.065(2) 0.0583(19) 0.0498(14) -0.0058(18) 0.0005(13) -0.0007(13)
    C17 0.064(2) 0.087(3) 0.0703(18) -0.003(2) 0.0061(15) -0.0099(18)
    C18 0.073(3) 0.082(3) 0.0789(19) -0.019(2) 0.0095(17) -0.0024(19)
    C19 0.088(3) 0.069(2) 0.0620(17) -0.013(2) 0.0050(16) 0.0052(15)
    C20 0.088(2) 0.0548(19) 0.0637(16) -0.0058(18) -0.0081(16) 0.0051(14)
    N1 0.0685(18) 0.0597(16) 0.0633(13) -0.0001(15) 0.0019(12) 0.0000(12)
    N2 0.0722(18) 0.0584(16) 0.0741(15) -0.0010(15) 0.0036(13) 0.0116(13)
    O4 0.118(2) 0.0554(13) 0.0679(12) -0.0034(14) -0.0144(13) 0.0085(10)
    O5 0.0718(17) 0.113(2) 0.0909(16) 0.0031(16) 0.0009(13) 0.0184(15)
_geom_special_details
;
All e.s.d.'s (except the e.s.d. in the dihedral angle between two l.s. planes)
are estimated using the full covariance matrix. The cell e.s.d.'s are taken
into account individually in the estimation of e.s.d.'s in distances, angles
and torsion angles; correlations between e.s.d.'s in cell parameters are only
used when they are defined by crystal symmetry. An approximate (isotropic)
treatment of cell e.s.d.'s is used for estimating e.s.d.'s involving l.s.
planes.
;
loop_
    _geom_bond_atom_site_label_1
    _geom_bond_atom_site_label_2
    _geom_bond_site_symmetry_2
    _geom_bond_distance
    _geom_bond_publ_flag
    C1 C6 . 1.397(4) ?
    C1 C2 . 1.386(4) ?
    C1 C8 . 1.508(4) ?
    C2 C3 . 1.379(5) ?
    C2 H2 . 0.9300 ?
    C3 C4 . 1.356(5) ?
    C3 H3 . 0.9300 ?
    C4 C5 . 1.382(5) ?
    C4 H4 . 0.9300 ?
    C5 C6 . 1.383(4) ?
    C5 H5 . 0.9300 ?
    C6 C7 . 1.511(4) ?
    C7 O1 . 1.252(4) ?
    C7 O2 . 1.252(3) ?
    C8 O3 . 1.212(3) ?
    C8 C9 . 1.490(4) ?
    C9 C14 . 1.382(4) ?
    C9 C10 . 1.385(4) ?
    C10 C11 . 1.373(4) ?
    C10 H10 . 0.9300 ?
    C11 C12 . 1.369(5) ?
    C11 H11 . 0.9300 ?
    C12 C13 . 1.378(5) ?
    C12 H12 . 0.9300 ?
    C13 C14 . 1.386(5) ?
    C13 H13 . 0.9300 ?
    C14 H14 . 0.9300 ?
    C15 C19 . 1.361(4) ?
    C15 C16 . 1.423(4) ?
    C15 C20 . 1.491(5) ?
    C16 N2 . 1.333(4) ?
    C16 N1 . 1.340(4) ?
    C17 N1 . 1.353(4) ?
    C17 C18 . 1.353(5) ?
    C17 H17 . 0.9300 ?
    C18 C19 . 1.393(5) ?
    C18 H18 . 0.9300 ?
    C19 H19 . 0.9300 ?
    C20 O4 . 1.417(4) ?
    C20 H20A . 0.9700 ?
    C20 H20B . 0.9700 ?
    N1 H1 . 0.8600 ?
    N2 H2A . 0.8600 ?
    N2 H2B . 0.8600 ?
    O4 H4A . 0.859(19) ?
    O5 H5A . 0.858(18) ?
    O5 H5B . 0.858(19) ?
loop_
    _geom_angle_atom_site_label_1
    _geom_angle_atom_site_label_2
    _geom_angle_atom_site_label_3
    _geom_angle_site_symmetry_1
    _geom_angle_site_symmetry_3
    _geom_angle
    _geom_angle_publ_flag
    C6 C1 C2 . . 119.8(3) ?
    C6 C1 C8 . . 121.8(3) ?
    C2 C1 C8 . . 118.3(3) ?
    C3 C2 C1 . . 120.1(3) ?
    C3 C2 H2 . . 120.0 ?
    C1 C2 H2 . . 120.0 ?
    C4 C3 C2 . . 120.4(3) ?
    C4 C3 H3 . . 119.8 ?
    C2 C3 H3 . . 119.8 ?
    C3 C4 C5 . . 120.1(3) ?
    C3 C4 H4 . . 119.9 ?
    C5 C4 H4 . . 119.9 ?
    C4 C5 C6 . . 120.9(3) ?
    C4 C5 H5 . . 119.6 ?
    C6 C5 H5 . . 119.6 ?
    C1 C6 C5 . . 118.6(3) ?
    C1 C6 C7 . . 119.6(3) ?
    C5 C6 C7 . . 121.6(3) ?
    O1 C7 O2 . . 124.8(3) ?
    O1 C7 C6 . . 118.8(3) ?
    O2 C7 C6 . . 116.3(3) ?
    O3 C8 C9 . . 121.2(3) ?
    O3 C8 C1 . . 121.0(3) ?
    C9 C8 C1 . . 117.7(2) ?
    C14 C9 C10 . . 119.3(3) ?
    C14 C9 C8 . . 120.5(3) ?
    C10 C9 C8 . . 120.0(3) ?
    C11 C10 C9 . . 120.7(3) ?
    C11 C10 H10 . . 119.6 ?
    C9 C10 H10 . . 119.6 ?
    C12 C11 C10 . . 119.7(3) ?
    C12 C11 H11 . . 120.1 ?
    C10 C11 H11 . . 120.1 ?
    C11 C12 C13 . . 120.5(3) ?
    C11 C12 H12 . . 119.8 ?
    C13 C12 H12 . . 119.8 ?
    C12 C13 C14 . . 119.9(3) ?
    C12 C13 H13 . . 120.0 ?
    C14 C13 H13 . . 120.0 ?
    C9 C14 C13 . . 119.8(3) ?
    C9 C14 H14 . . 120.1 ?
    C13 C14 H14 . . 120.1 ?
    C19 C15 C16 . . 117.2(3) ?
    C19 C15 C20 . . 123.7(3) ?
    C16 C15 C20 . . 119.1(3) ?
    N2 C16 N1 . . 118.1(3) ?
    N2 C16 C15 . . 123.1(3) ?
    N1 C16 C15 . . 118.8(3) ?
    N1 C17 C18 . . 120.9(3) ?
    N1 C17 H17 . . 119.5 ?
    C18 C17 H17 . . 119.5 ?
    C17 C18 C19 . . 117.5(4) ?
    C17 C18 H18 . . 121.2 ?
    C19 C18 H18 . . 121.2 ?
    C15 C19 C18 . . 122.9(3) ?
    C15 C19 H19 . . 118.5 ?
    C18 C19 H19 . . 118.5 ?
    O4 C20 C15 . . 113.8(3) ?
    O4 C20 H20A . . 108.8 ?
    C15 C20 H20A . . 108.8 ?
    O4 C20 H20B . . 108.8 ?
    C15 C20 H20B . . 108.8 ?
    H20A C20 H20B . . 107.7 ?
    C16 N1 C17 . . 122.6(3) ?
    C16 N1 H1 . . 118.7 ?
    C17 N1 H1 . . 118.7 ?
    C16 N2 H2A . . 120.0 ?
    C16 N2 H2B . . 120.0 ?
    H2A N2 H2B . . 120.0 ?
    C20 O4 H4A . . 106(3) ?
    H5A O5 H5B . . 106(3) ?
loop_
    _geom_torsion_atom_site_label_1
    _geom_torsion_atom_site_label_2
    _geom_torsion_atom_site_label_3
    _geom_torsion_atom_site_label_4
    _geom_torsion_site_symmetry_1
    _geom_torsion_site_symmetry_2
    _geom_torsion_site_symmetry_3
    _geom_torsion_site_symmetry_4
    _geom_torsion
    _geom_torsion_publ_flag
    C6 C1 C2 C3 . . . . 0.9(4) ?
    C8 C1 C2 C3 . . . . -175.8(3) ?
    C1 C2 C3 C4 . . . . 0.5(5) ?
    C2 C3 C4 C5 . . . . -1.0(5) ?
    C3 C4 C5 C6 . . . . 0.1(5) ?
    C2 C1 C6 C5 . . . . -1.7(4) ?
    C8 C1 C6 C5 . . . . 174.8(2) ?
    C2 C1 C6 C7 . . . . 172.4(3) ?
    C8 C1 C6 C7 . . . . -11.0(4) ?
    C4 C5 C6 C1 . . . . 1.2(4) ?
    C4 C5 C6 C7 . . . . -172.8(3) ?
    C1 C6 C7 O1 . . . . 155.1(3) ?
    C5 C6 C7 O1 . . . . -30.9(4) ?
    C1 C6 C7 O2 . . . . -26.5(4) ?
    C5 C6 C7 O2 . . . . 147.4(3) ?
    C6 C1 C8 O3 . . . . 121.8(3) ?
    C2 C1 C8 O3 . . . . -61.6(4) ?
    C6 C1 C8 C9 . . . . -63.1(3) ?
    C2 C1 C8 C9 . . . . 113.5(3) ?
    O3 C8 C9 C14 . . . . 145.7(3) ?
    C1 C8 C9 C14 . . . . -29.5(4) ?
    O3 C8 C9 C10 . . . . -29.8(4) ?
    C1 C8 C9 C10 . . . . 155.1(3) ?
    C14 C9 C10 C11 . . . . -1.1(5) ?
    C8 C9 C10 C11 . . . . 174.4(3) ?
    C9 C10 C11 C12 . . . . -0.4(5) ?
    C10 C11 C12 C13 . . . . 0.8(5) ?
    C11 C12 C13 C14 . . . . 0.3(5) ?
    C10 C9 C14 C13 . . . . 2.2(5) ?
    C8 C9 C14 C13 . . . . -173.3(3) ?
    C12 C13 C14 C9 . . . . -1.9(5) ?
    C19 C15 C16 N2 . . . . 178.5(3) ?
    C20 C15 C16 N2 . . . . -0.4(4) ?
    C19 C15 C16 N1 . . . . -1.8(4) ?
    C20 C15 C16 N1 . . . . 179.4(2) ?
    N1 C17 C18 C19 . . . . -0.7(5) ?
    C16 C15 C19 C18 . . . . 1.7(4) ?
    C20 C15 C19 C18 . . . . -179.6(3) ?
    C17 C18 C19 C15 . . . . -0.5(5) ?
    C19 C15 C20 O4 . . . . 5.2(4) ?
    C16 C15 C20 O4 . . . . -176.1(2) ?
    N2 C16 N1 C17 . . . . -179.5(2) ?
    C15 C16 N1 C17 . . . . 0.8(4) ?
    C18 C17 N1 C16 . . . . 0.5(4) ?
loop_
    _geom_hbond_atom_site_label_D
    _geom_hbond_atom_site_label_H
    _geom_hbond_atom_site_label_A
    _geom_hbond_site_symmetry_A
    _geom_hbond_distance_DH
    _geom_hbond_distance_HA
    _geom_hbond_distance_DA
    _geom_hbond_angle_DHA
    N1 H1 O1 5_676 0.86 1.93 2.775(3) 167.3
    N1 H1 O2 5_676 0.86 2.62 3.303(3) 136.8
    N2 H2A O2 5_676 0.86 2.04 2.845(3) 156.1
    N2 H2B O5 7_666 0.86 2.11 2.942(4) 162.3
    O4 H4A O2 5_666 0.859(19) 1.92(2) 2.765(3) 168(4)
    O5 H5A O4 . 0.858(18) 1.963(19) 2.807(3) 167(4)
    O5 H5B O1 . 0.858(19) 2.28(4) 2.964(4) 136(4)
data_global
_journal_date_recd_electronic     2012-01-11
_journal_date_accepted     2012-02-08
_journal_name_full     'Acta Crystallographica, Section E'
_journal_year     2012
_journal_volume     68
_journal_issue      3
_journal_page_first     o707
_journal_page_last     o708
_journal_paper_category     QO
_journal_paper_doi     10.1107/S1600536812005612
_journal_coeditor_code     LR2047
_publ_contact_author_name     'Orhan B\"uy\"ukg\"ung\"or'
_publ_contact_author_address
;
Department of Physics
Faculty of Arts and Science
Ondokuz May\?is University
TR-55139 Kurupelit Samsun
Turkey
;
_publ_contact_author_email     orhanb@omu.edu.tr
_publ_contact_author_fax     '++90(362) 457 6081'
_publ_contact_author_phone     '++90(362) 312 1919'
_publ_section_title
;
2-Amino-3-(hydroxymethyl)pyridinium 2-benzoylbenzoate monohydrate
;
loop_
    _publ_author_name
    _publ_author_address
    'Odaba\,so\(glu, Hakk\?i Yasin'
;
Department of Textile Engineering
Faculty of Engineering
Pamukkale University
TR-20070 K\?in\?ikl\?i Denizli
Turkey
;
    'B\"uy\"ukg\"ung\"or, Orhan'
;
Department of Physics
Faculty of Arts and Science
Ondokuz May\?is University
TR-55139 Kurupelit Samsun
Turkey
;
    'Avin\,c, Osman Ozan'
;
Department of Textile Engineering
Faculty of Engineering
Pamukkale University
TR-20070 K\?in\?ikl\?i Denizli
Turkey
;
    'Odaba\,so\(glu, Mustafa'
;
Chemistry Programme
Denizli Higher Vocational School
Pamukkale University
TR-20159 Denizli
Turkey
;
