# Supplementary material for: 2-Amino-3-(hy­droxy­meth­yl)pyridinium 2-benzoyl­benzoate monohydrate
Source: Acta Crystallogr Sect E Struct Rep Online. 2012 Feb 17;68(Pt 3):o707–8. doi: 10.1107/S1600536812005612 (PMC3295483; doi:10.1107/S1600536812005612)
Supplement: Supplementary file 2 [file e-68-0o707-Isup2.hkl]

#
# h,k,l, Fc-squared, Fo-squared, sigma(Fo-squared) and status flag
#
data_I
_shelx_title ' TEST STRUCTURE D:\DATA\MUSTA6_DENE\MUSTA6'
_shelx_refln_list_code          4
_shelx_F_calc_maximum      376.85
_exptl_crystal_F_000      1552.00
_reflns_d_resolution_high  0.8209
 
loop_
 _symmetry_equiv_pos_as_xyz
 'x, y, z'
 '-x, y, -z+1/2'
 'x+1/2, y+1/2, z'
 '-x+1/2, y+1/2, -z+1/2'
 '-x, -y, -z'
 'x, -y, z-1/2'
 '-x+1/2, -y+1/2, -z'
 'x+1/2, -y+1/2, z-1/2'
 
_cell_length_a    15.9259
_cell_length_b     8.4898
_cell_length_c    27.6362
_cell_angle_alpha  90.000
_cell_angle_beta   93.468
_cell_angle_gamma  90.000
 
_shelx_F_squared_multiplier     1.000
 
loop_
 _refln_index_h
 _refln_index_k
 _refln_index_l
 _refln_F_squared_calc
 _refln_F_squared_meas
 _refln_F_squared_sigma
 _refln_observed_status
   4   0   0     2118.98     1831.86     87.79 o
   6   0   0     2370.54     2594.58     76.60 o
   8   0   0      390.84      405.04     56.94 o
  10   0   0        0.69      186.08     53.93 o
  12   0   0      339.09      467.66     55.83 o
  14   0   0      589.75      501.95     57.88 o
  16   0   0       10.00      -14.14     30.66 o
  18   0   0       83.52       54.45     44.24 o
   1   1   0     1878.68     2329.42    102.94 o
   3   1   0     8806.53     8796.44    119.22 o
   5   1   0     2036.98     1884.18     82.49 o
   7   1   0      223.13      171.68     39.15 o
   9   1   0        6.51        8.55     30.24 o
  11   1   0      260.01      206.41     42.29 o
  13   1   0      609.58      500.23    102.04 o
  15   1   0       59.34       40.75     29.93 o
  17   1   0       21.56       22.29     28.27 o
  19   1   0        8.48       -5.02     30.50 o
   0   2   0     1291.53     1029.41     82.69 o
   2   2   0     6412.53     6138.52    417.89 o
   4   2   0     1718.33     1867.81     71.79 o
   6   2   0     2221.58     2301.30     67.07 o
   8   2   0      225.28      232.07     32.53 o
  10   2   0     1167.50     1071.38     54.33 o
  12   2   0      169.29      211.38     35.09 o
  14   2   0      122.83       98.48     29.38 o
  16   2   0        3.49       31.44     32.17 o
  18   2   0        5.99      -10.83     41.82 o
   1   3   0     5621.07     5246.34    410.90 o
   3   3   0     1391.37     1219.85    122.25 o
   5   3   0     6431.64     6529.13   1430.63 o
   7   3   0        0.02       57.38     54.08 o
   9   3   0      454.29      418.66     54.12 o
  11   3   0        0.14       67.88     54.24 o
  13   3   0       22.63       11.13     54.24 o
  15   3   0       54.64       60.51     56.75 o
  17   3   0        2.01       38.88     60.35 o
   0   4   0       19.11       89.83     55.34 o
   2   4   0      648.60      624.27     33.65 o
   4   4   0        2.09       25.64     31.83 o
   6   4   0      434.00      411.02     98.59 o
   8   4   0      623.19      748.37     56.17 o
  10   4   0       29.59       56.91     52.99 o
  12   4   0      269.72      314.56     55.98 o
  14   4   0        0.29       78.23     55.34 o
  16   4   0       22.28        7.37     59.26 o
   1   5   0     6763.33     6624.70    720.11 o
   3   5   0      319.37      343.70     37.87 o
   5   5   0     1852.68     1487.26     50.76 o
   7   5   0        0.84       13.69     39.71 o
   9   5   0      188.40      178.75     54.72 o
  11   5   0       27.46       31.51     37.94 o
  13   5   0        0.15       71.80     55.34 o
  15   5   0        4.77       24.77     41.23 o
   0   6   0      218.55      163.08     53.79 o
   2   6   0      931.86      945.38     40.33 o
   4   6   0       29.09       52.22     32.45 o
   6   6   0       18.08        7.42     40.88 o
   8   6   0     1407.49     1361.29     45.21 o
  10   6   0      257.83      243.05     55.82 o
  12   6   0        2.71       27.43     39.19 o
  14   6   0       68.72       43.58     42.33 o
   1   7   0      110.06      139.07     30.95 o
   3   7   0       82.75       83.44     37.30 o
   5   7   0      300.07      353.01     39.36 o
   7   7   0      460.69      535.61     73.32 o
   9   7   0      489.47      465.17     42.19 o
  11   7   0       26.71      108.33     58.47 o
  13   7   0        0.19       52.05     42.80 o
   0   8   0       77.85      107.71     38.88 o
   2   8   0      138.22       79.82     36.22 o
   4   8   0       91.81      101.10     38.85 o
   6   8   0        0.79       22.33     42.38 o
   8   8   0        3.04       37.78     38.38 o
  10   8   0       52.53       29.32     42.33 o
  12   8   0       93.86       49.07     64.44 o
   1   9   0       14.34        6.73     54.01 o
   3   9   0        1.29       14.39     39.90 o
   5   9   0       51.39        3.45     34.01 o
   7   9   0       57.36       70.47     35.40 o
   9   9   0        0.21       37.31     63.18 o
   0  10   0      198.62      200.22     61.93 o
   2  10   0       28.02       31.98     44.23 o
   4  10   0        0.03       58.82     51.34 o
 -19   1   1        7.77       43.61     32.71 o
 -17   1   1       67.91       50.82     30.81 o
 -15   1   1      252.33      182.71     27.64 o
 -13   1   1      655.54      678.82     56.95 o
 -11   1   1       42.78       38.18     30.48 o
  -9   1   1       93.16       64.99     29.75 o
  -7   1   1      393.74      264.28     98.44 o
  -5   1   1     5819.04     5418.94    111.20 o
  -3   1   1    20527.69    18751.54    198.30 o
  -1   1   1     3380.61     3085.88     90.17 o
   1   1   1       82.08       51.13     43.69 o
   3   1   1    14342.56    15228.11    161.71 o
   5   1   1      324.90      312.57     40.32 o
   7   1   1      907.33      897.96     46.50 o
   9   1   1     1043.52      959.50     34.63 o
  11   1   1      180.65      186.21     30.87 o
  13   1   1      133.64      215.19     42.46 o
  15   1   1        2.99       10.59     32.47 o
  17   1   1       75.09       52.73     28.96 o
  19   1   1      111.03       91.19     37.90 o
 -18   2   1       23.34        5.63     42.59 o
 -16   2   1       53.07       53.72     36.31 o
 -14   2   1       13.02       16.63     30.35 o
 -12   2   1       24.35       20.55     29.19 o
 -10   2   1      817.34      947.49     40.32 o
  -8   2   1      345.52      504.45     60.34 o
  -6   2   1     6745.15     6738.20   1181.75 o
  -4   2   1      952.95      727.89     48.53 o
  -2   2   1     1544.84     1395.64    124.61 o
   0   2   1      800.33      964.72     55.13 o
   2   2   1    32740.75    30508.08   1066.74 o
   4   2   1     9372.18     9131.09     96.69 o
   6   2   1     1077.67     1141.58     58.91 o
   8   2   1     5650.78     5818.92    651.15 o
  10   2   1      498.53      524.33     39.52 o
  12   2   1       12.36       53.44     35.99 o
  14   2   1       14.21       34.99     29.31 o
  16   2   1       12.48       43.99     38.59 o
  18   2   1        5.88       17.39     43.76 o
 -17   3   1        2.18      -36.21     43.11 o
 -15   3   1        2.47        8.31     39.35 o
 -13   3   1      111.87       84.66     54.87 o
 -11   3   1       42.62      156.77     52.36 o
  -9   3   1     1035.19     1285.82     58.08 o
  -7   3   1      844.49      842.61     58.08 o
  -5   3   1      895.54      862.39    115.33 o
  -3   3   1      358.06      243.60     30.53 o
  -1   3   1       49.11      582.56    164.72 o
   1   3   1     4926.00     4128.78    331.01 o
   3   3   1     6118.39     6347.33     93.53 o
   5   3   1     2942.34     3531.73    730.80 o
   7   3   1      985.12     1167.16     58.40 o
   9   3   1       54.50       38.10     37.16 o
  11   3   1     1147.72     1211.97     56.98 o
  13   3   1       51.04       83.87     38.57 o
  15   3   1       76.22      138.59     56.60 o
  17   3   1        2.08       -0.31     59.88 o
 -16   4   1        0.27        0.63     59.26 o
 -14   4   1      109.56       45.00     57.07 o
 -12   4   1        8.24       41.23     54.55 o
 -10   4   1        0.01        1.10     53.46 o
  -8   4   1      461.23      579.43     54.43 o
  -6   4   1      810.19      710.37     55.56 o
  -4   4   1      315.52      267.45     30.97 o
  -2   4   1     5079.53     5276.41    130.89 o
   0   4   1    10500.06    10322.80   1018.00 o
   2   4   1      820.16      874.00     40.46 o
   4   4   1     2994.97     2591.34    206.20 o
   6   4   1       52.42       96.79     40.27 o
   8   4   1     1083.88     1230.11     57.61 o
  10   4   1      274.80      296.85     39.36 o
  12   4   1        2.18      101.74     53.30 o
  14   4   1       90.92       91.25     40.14 o
  16   4   1        0.10      -35.12     43.11 o
 -15   5   1        6.40       -5.96     42.64 o
 -13   5   1       75.41       33.86     40.29 o
 -11   5   1       67.94       48.76     55.19 o
  -9   5   1       30.19       53.93     38.25 o
  -7   5   1        1.08        7.94     41.66 o
  -5   5   1       78.58      143.92     40.09 o
  -3   5   1        0.41       21.27     29.39 o
  -1   5   1     4983.38     5270.69     60.95 o
   1   5   1     1014.90     1081.44     40.36 o
   3   5   1      822.69      813.17     84.20 o
   5   5   1       71.65       58.21     29.23 o
   7   5   1       41.44       49.86     33.62 o
   9   5   1       66.63       48.91     37.63 o
  11   5   1      115.69      136.87     54.09 o
  13   5   1       45.46       54.09     56.12 o
  15   5   1       32.85       28.06     41.39 o
 -14   6   1       11.70       37.47     59.41 o
 -12   6   1       45.14      -18.97     40.60 o
 -10   6   1       30.48       84.19     39.35 o
  -8   6   1      211.97      257.58     56.65 o
  -6   6   1      156.41       98.62     32.50 o
  -4   6   1      152.73      151.06     30.88 o
  -2   6   1     1516.59     1608.23     42.19 o
   0   6   1      324.69      286.52     27.38 o
   2   6   1     1682.15     1687.53    263.12 o
   4   6   1       28.00       34.11     30.13 o
   6   6   1     1241.90     1285.19     45.37 o
   8   6   1     1098.22     1473.38     60.11 o
  10   6   1        7.69       -9.72     56.12 o
  12   6   1        6.01       16.93     40.76 o
  14   6   1        0.45       74.78     41.23 o
 -13   7   1       16.10      -21.01     43.58 o
 -11   7   1       46.48      112.72     57.54 o
  -9   7   1      172.47      209.16     40.14 o
  -7   7   1     1041.98     1250.62     89.21 o
  -5   7   1     3327.08     3371.38    368.70 o
  -3   7   1      140.44      149.16     31.28 o
  -1   7   1      158.65      157.94     35.04 o
   1   7   1        1.39       47.27     37.35 o
   3   7   1       18.20       58.36     50.64 o
   5   7   1       77.04      111.51     33.24 o
   7   7   1     1291.92     1066.89    156.24 o
   9   7   1      168.24      217.15     57.39 o
  11   7   1       12.30      -44.21     57.22 o
  13   7   1       44.57      109.74     42.96 o
 -12   8   1       41.56      115.38     63.81 o
 -10   8   1        8.36       -3.76     60.20 o
  -8   8   1       50.25       60.58     39.87 o
  -6   8   1        8.35       29.35     42.56 o
  -4   8   1        0.56       33.70     35.27 o
  -2   8   1        6.18      -37.54     38.07 o
   0   8   1       96.23      121.90     38.69 o
   2   8   1      148.38      155.73     38.01 o
   4   8   1      170.21      157.10     39.69 o
   6   8   1       98.71      115.14     39.46 o
   8   8   1       83.20       94.19     40.69 o
  10   8   1        0.04       25.08     42.33 o
  12   8   1       16.58       56.28     45.15 o
  -9   9   1        0.12        7.05     44.84 o
  -7   9   1       30.64       12.93     46.06 o
  -5   9   1        5.07       -0.61     33.00 o
  -3   9   1        0.07       -1.34     39.56 o
  -1   9   1       43.64       19.37     40.29 o
   1   9   1       45.67       52.56     32.48 o
   3   9   1      195.56      206.11     41.29 o
   5   9   1        1.77       18.62     35.73 o
   7   9   1       20.25       27.69     37.30 o
   9   9   1        7.50      -67.88     63.49 o
  -4  10   1        9.79       -6.18     36.26 o
  -2  10   1       17.25       10.47     43.33 o
   0  10   1        6.28        9.81     42.72 o
   2  10   1        1.39        0.28     43.73 o
   4  10   1       37.89       53.78     44.45 o
 -18   0   2      557.38      544.52     42.99 o
 -16   0   2       15.98       28.54     36.42 o
 -14   0   2     1329.94     1029.64    490.16 o
 -12   0   2      331.03      323.06     55.20 o
 -10   0   2      153.39      154.60     55.51 o
  -2   0   2        0.59       39.66     36.52 o
   0   0   2      971.88     1222.35     63.42 o
   2   0   2    96942.77   117237.54   2696.09 o
   4   0   2    12116.24    10493.82    171.31 o
   6   0   2     3150.83     2977.32     75.46 o
   8   0   2      543.87      436.84     58.21 o
  10   0   2      818.11      680.03     56.66 o
  12   0   2      380.20      331.08     55.36 o
  14   0   2     2484.63     2642.48     69.15 o
  16   0   2       54.14       49.07     55.65 o
  18   0   2      117.73       63.48     39.69 o
 -19   1   2       73.27       50.97     32.85 o
 -17   1   2       84.87       68.49     23.07 o
 -15   1   2       80.86      102.49     30.65 o
 -13   1   2     2591.85     2515.05    177.77 o
 -11   1   2       23.40       46.11     30.81 o
  -9   1   2       25.47       13.81     33.75 o
  -7   1   2       71.86       48.45     56.44 o
  -5   1   2     4575.87     5117.19     96.73 o
  -3   1   2     8022.43     7228.24    152.81 o
  -1   1   2    16844.83    18165.36    323.85 o
   1   1   2      193.26      112.29     34.94 o
   3   1   2      482.87      375.32     35.59 o
   5   1   2     3650.07     3417.36    223.54 o
   7   1   2     1273.43     1234.95     66.23 o
   9   1   2      548.90      552.11     46.91 o
  11   1   2       86.59       95.26     36.85 o
  13   1   2     3527.67     3505.79    283.08 o
  15   1   2     1172.77      835.26    208.41 o
  17   1   2        0.68       -0.56     31.56 o
  19   1   2        1.50        4.44     39.31 o
 -18   2   2       31.54       43.37     42.06 o
 -16   2   2      123.45      132.57     39.28 o
 -14   2   2       14.00       28.36     30.46 o
 -12   2   2      143.29      160.45     34.76 o
 -10   2   2       23.20       18.38     33.73 o
  -8   2   2      559.83      547.25    100.42 o
  -6   2   2     2708.02     2583.74    100.85 o
  -4   2   2    10624.27     8775.86    158.00 o
  -2   2   2     1259.96     1133.82     55.72 o
   0   2   2    10676.56     9688.71     77.26 o
   2   2   2     1070.49      897.08     77.93 o
   4   2   2        8.44       31.82     43.66 o
   6   2   2       58.34      133.42     55.34 o
   8   2   2     4032.71     4382.21    715.61 o
  10   2   2      225.60      219.50     40.54 o
  12   2   2      953.86      878.43     33.50 o
  14   2   2       19.06       18.65     29.35 o
  16   2   2      163.44      138.38     39.44 o
  18   2   2       81.70       87.98     45.39 o
 -17   3   2       28.09       49.85     60.67 o
 -15   3   2       52.42      147.05     57.38 o
 -13   3   2       51.93       81.99     53.62 o
 -11   3   2      112.53      140.48     54.72 o
  -9   3   2     1394.15     1400.91     44.45 o
  -7   3   2     2171.45     2259.70     46.00 o
  -5   3   2     6332.54     5981.37    901.44 o
  -3   3   2      367.80      386.26     48.83 o
  -1   3   2     2107.47     1885.04    200.79 o
   1   3   2     1432.57     1204.60     91.74 o
   3   3   2     2333.25     2521.30     42.52 o
   5   3   2     1504.95     1365.36     99.34 o
   7   3   2     1077.53     1213.78     56.84 o
   9   3   2      998.61     1128.45     56.67 o
  11   3   2        6.04       72.90     51.11 o
  13   3   2       17.53       61.45     37.31 o
  15   3   2        1.47      -34.49     56.12 o
  17   3   2        1.11      -12.23     42.01 o
 -16   4   2      167.10      106.93     60.36 o
 -14   4   2       49.95       38.10     39.98 o
 -12   4   2      164.95      162.91     55.35 o
 -10   4   2       19.45      -24.77     37.31 o
  -8   4   2        5.92      107.86     54.55 o
  -6   4   2     1350.32     1505.73    406.89 o
  -4   4   2     1201.91     1134.53     72.01 o
  -2   4   2      257.19      219.38     27.26 o
   0   4   2     6111.26     6625.69     47.59 o
   2   4   2        0.01       16.06     26.52 o
   4   4   2      199.41      236.25     39.67 o
   6   4   2      395.51      340.08     34.22 o
   8   4   2       18.15       83.40     52.99 o
  10   4   2        3.00       18.18     37.31 o
  12   4   2      535.46      416.28     40.00 o
  14   4   2      527.99      530.59     57.09 o
  16   4   2       88.27       74.78     43.43 o
 -15   5   2       45.40       17.72     41.23 o
 -13   5   2        9.16       15.99     39.66 o
 -11   5   2        1.57       14.58     54.08 o
  -9   5   2        0.78       68.82     53.61 o
  -7   5   2      201.88      217.70     56.29 o
  -5   5   2      271.63      302.17     37.04 o
  -3   5   2     1148.79     1183.51     40.68 o
  -1   5   2      199.45      214.50     37.31 o
   1   5   2      726.00      854.78     39.47 o
   3   5   2      585.26      615.89     43.62 o
   5   5   2      794.67      805.20     34.89 o
   7   5   2      165.40      161.50     38.73 o
   9   5   2        5.62       43.11     52.99 o
  11   5   2       23.67      -32.14     38.41 o
  13   5   2        2.20       35.59     39.19 o
  15   5   2        0.79       40.60     41.54 o
 -14   6   2        9.53      -59.73     59.41 o
 -12   6   2        3.47       19.91     40.45 o
 -10   6   2      480.61      536.07     40.78 o
  -8   6   2      476.00      579.14    138.02 o
  -6   6   2      324.32      320.31     37.60 o
  -4   6   2      723.32      710.22     38.94 o
  -2   6   2      156.84      195.89     36.34 o
   0   6   2        0.31        3.12     37.07 o
   2   6   2      581.13      541.09     89.81 o
   4   6   2      163.04      208.77     40.83 o
   6   6   2     1021.33      972.57     97.66 o
   8   6   2        0.98        8.31     38.09 o
  10   6   2       58.79       67.57     39.51 o
  12   6   2       53.50       91.87     39.82 o
  14   6   2       24.49       61.61     41.54 o
 -13   7   2        0.73      108.01     60.67 o
 -11   7   2       46.44       36.37     58.16 o
  -9   7   2      266.76      203.06     41.40 o
  -7   7   2       58.68       61.55     34.66 o
  -5   7   2      586.68      598.18     34.08 o
  -3   7   2      673.98      711.17     39.43 o
  -1   7   2      469.98      437.23     32.88 o
   1   7   2       88.14      151.55     37.30 o
   3   7   2      947.29      905.37     33.41 o
   5   7   2       45.39      108.98     51.42 o
   7   7   2      363.92      298.14     30.84 o
   9   7   2      493.09      563.35     59.13 o
  11   7   2        1.26      -83.09     57.85 o
  13   7   2       76.66       44.84     60.67 o
 -12   8   2        0.76       33.08     45.62 o
 -10   8   2       46.64      119.30     60.67 o
  -8   8   2       47.44       28.37     43.79 o
  -6   8   2        3.15        0.97     38.66 o
  -4   8   2      100.44       69.12     32.12 o
  -2   8   2       56.65       69.32     38.52 o
   0   8   2      689.63      586.13     53.65 o
   2   8   2      547.35      541.62     40.39 o
   4   8   2      143.66      121.67     38.50 o
   6   8   2       57.61       94.34     32.23 o
   8   8   2       28.24       45.24     39.68 o
  10   8   2       55.34       51.74     42.64 o
  12   8   2        8.40       46.09     44.05 o
  -9   9   2       48.73       19.99     38.00 o
  -7   9   2       32.19       22.54     45.99 o
  -5   9   2        2.46        4.60     33.92 o
  -3   9   2      176.99      194.79     33.68 o
  -1   9   2       33.03       43.50     32.68 o
   1   9   2      134.10       64.47     33.89 o
   3   9   2      110.91      112.06     40.85 o
   5   9   2        6.22       10.30     33.23 o
   7   9   2       16.49       27.29     31.98 o
   9   9   2        0.22      -52.36     45.46 o
  -4  10   2        0.94      -31.62     36.05 o
  -2  10   2       11.12       14.94     35.35 o
   0  10   2        8.13        3.02     42.79 o
   2  10   2        3.74        2.21     35.94 o
   4  10   2        0.20       29.58     60.12 o
 -19   1   3       35.94       56.81     32.78 o
 -17   1   3       22.47       10.45     24.84 o
 -15   1   3      182.79      174.21     32.84 o
 -13   1   3     1218.39     1096.88    122.42 o
 -11   1   3     1664.87     1697.90     51.53 o
  -9   1   3      930.19      881.15     51.80 o
  -7   1   3     4200.56     4302.58     77.10 o
  -5   1   3      504.57      449.22     58.23 o
  -3   1   3    32177.33    31509.84    919.30 o
  -1   1   3    17886.96    12883.65    503.73 o
   1   1   3      916.84      908.20     36.55 o
   3   1   3     2891.60     2282.06    261.47 o
   5   1   3       47.53       66.23     38.92 o
   7   1   3      342.22      277.69     26.23 o
   9   1   3        2.52        6.62     38.70 o
  11   1   3        7.77       30.06     39.09 o
  13   1   3      670.35      670.70    103.15 o
  15   1   3       49.34       71.78     42.28 o
  17   1   3       78.59       51.38     31.63 o
  19   1   3       91.15       54.48     43.35 o
 -18   2   3        6.57       28.23     28.04 o
 -16   2   3       16.85       52.20     38.73 o
 -14   2   3      213.73      215.00     30.35 o
 -12   2   3       26.93       38.42     34.16 o
 -10   2   3      317.40      304.17     33.39 o
  -8   2   3    10674.17    11319.02    132.57 o
  -6   2   3      277.12      140.22     58.58 o
  -4   2   3     2549.07     2033.64    603.69 o
  -2   2   3     3655.20     2973.48    310.61 o
   0   2   3     7059.02     7040.26    394.36 o
   2   2   3     4553.80     4622.23    153.98 o
   4   2   3      211.37      176.40     28.48 o
   6   2   3     9916.12     9959.61   1060.96 o
   8   2   3     2311.12     1890.51    284.03 o
  10   2   3       44.99       67.30     40.61 o
  12   2   3      667.96      638.09    136.13 o
  14   2   3        0.29      -25.47     28.57 o
  16   2   3       11.11       28.66     38.26 o
  18   2   3        1.30        0.21     35.96 o
 -17   3   3      102.54       27.28     61.61 o
 -15   3   3      235.02      252.13     58.33 o
 -13   3   3       27.97       42.17     38.41 o
 -11   3   3       54.27       44.97     44.73 o
  -9   3   3      260.09      300.74     45.85 o
  -7   3   3      446.08      366.02     60.32 o
  -5   3   3     2448.04     2312.98    150.76 o
  -3   3   3      850.91      827.95     41.67 o
  -1   3   3     3760.63     3586.69    393.08 o
   1   3   3     4070.82     3797.07     69.14 o
   3   3   3     4780.49     4233.37    579.77 o
   5   3   3     1124.51     1169.46    103.12 o
   7   3   3     1103.16     1129.17     43.97 o
   9   3   3      116.96       97.52     37.16 o
  11   3   3       86.39      151.29     52.21 o
  13   3   3        0.04       -8.31     53.14 o
  15   3   3       58.20       95.95     56.44 o
  17   3   3       34.94       46.40     59.10 o
 -16   4   3        0.82       35.27     59.41 o
 -14   4   3      456.02      536.83     58.65 o
 -12   4   3       74.24       23.67     55.03 o
 -10   4   3      351.77      371.05     39.83 o
  -8   4   3      982.99      934.83    381.57 o
  -6   4   3      716.78      599.64     67.39 o
  -4   4   3       18.27       21.28     29.95 o
  -2   4   3     2157.92     2105.90    195.04 o
   0   4   3     2130.34     2403.73     37.61 o
   2   4   3     1558.08     1484.09     34.91 o
   4   4   3      816.96      698.97     48.62 o
   6   4   3      461.77      428.97     55.78 o
   8   4   3       89.06      136.09     37.16 o
  10   4   3      174.63      188.16     37.94 o
  12   4   3       27.65      -11.13     53.46 o
  14   4   3      216.97      199.13     55.66 o
  16   4   3        0.01       66.94     58.00 o
 -15   5   3        5.53       41.54     41.70 o
 -13   5   3        3.30       29.79     39.82 o
 -11   5   3        0.00       34.17     38.56 o
  -9   5   3      134.99      138.29     39.20 o
  -7   5   3      467.00      395.28     51.06 o
  -5   5   3      715.50      719.21     37.85 o
  -3   5   3      579.58      583.84     28.18 o
  -1   5   3      224.56      196.37     26.25 o
   1   5   3      902.03      849.57     56.41 o
   3   5   3      448.44      450.98     34.82 o
   5   5   3       29.88       51.37     26.23 o
   7   5   3       29.59       13.95     54.09 o
   9   5   3      174.89      208.38     53.31 o
  11   5   3       88.85       78.55     54.09 o
  13   5   3      809.26      626.11     44.40 o
  15   5   3        1.61       56.75     59.26 o
 -14   6   3        8.63       26.02     59.73 o
 -12   6   3      112.51       97.05     40.92 o
 -10   6   3       29.99      107.07     39.04 o
  -8   6   3       81.70       87.64     34.55 o
  -6   6   3     1339.36     1361.36     74.34 o
  -4   6   3        3.84       -4.65     40.22 o
  -2   6   3        7.28       31.64     29.86 o
   0   6   3      340.51      338.42     31.55 o
   2   6   3       18.53       47.79     30.66 o
   4   6   3      331.58      405.34     74.02 o
   6   6   3     1682.34     1740.69    169.56 o
   8   6   3     2144.52     2471.48     62.53 o
  10   6   3       45.68       36.06     39.19 o
  12   6   3       49.34      -50.32     56.91 o
  14   6   3        0.05       50.64     42.01 o
 -13   7   3       14.50      -35.43     61.61 o
 -11   7   3       54.41        8.15     58.16 o
  -9   7   3      107.45      128.33     46.25 o
  -7   7   3       34.35       46.29     33.80 o
  -5   7   3      113.45      174.81     38.71 o
  -3   7   3     1037.74      985.04     29.85 o
  -1   7   3      401.91      371.42     35.84 o
   1   7   3      148.48      168.21     42.41 o
   3   7   3       26.92        7.84     37.13 o
   5   7   3      213.96      182.75     34.49 o
   7   7   3      142.46       91.89     35.71 o
   9   7   3        5.62       50.64     55.34 o
  11   7   3       10.01       24.61     57.53 o
  13   7   3       39.43       73.21     60.04 o
 -12   8   3        4.86       63.49     64.12 o
 -10   8   3        0.01       27.75     59.88 o
  -8   8   3       20.68       46.29     36.00 o
  -6   8   3      392.57      368.64     40.39 o
  -4   8   3      122.11      117.07     43.27 o
  -2   8   3        0.29       45.14     30.94 o
   0   8   3       54.06       90.21     38.62 o
   2   8   3        1.07       12.40     31.29 o
   4   8   3        8.92      -14.79     31.00 o
   6   8   3       24.82       35.92     29.15 o
   8   8   3      272.56      286.16     42.54 o
  10   8   3       20.08       43.58     60.20 o
  -9   9   3       13.34       44.96     45.71 o
  -7   9   3        5.39       40.81     36.79 o
  -5   9   3       15.33      -18.09     35.96 o
  -3   9   3       59.17        7.80     33.49 o
  -1   9   3        6.19       33.57     33.10 o
   1   9   3        9.26        3.84     56.75 o
   3   9   3       53.26       96.86     40.68 o
   5   9   3       17.56        3.61     34.16 o
   7   9   3       22.59       38.44     31.93 o
   9   9   3        6.55      100.80     44.36 o
  -4  10   3        0.24      -17.48     44.02 o
  -2  10   3        6.50       20.66     35.26 o
   0  10   3        3.71      -23.47     43.22 o
   2  10   3        5.52       29.78     43.44 o
   4  10   3        3.91        8.96     34.71 o
 -18   0   4       40.59       80.17     39.95 o
 -16   0   4       23.83       37.69     37.30 o
 -14   0   4     3267.10     3077.20    526.67 o
 -12   0   4      963.93      768.81    336.25 o
 -10   0   4      962.62      796.32     49.92 o
  -8   0   4       29.73       -2.67     45.15 o
  -6   0   4    23658.12    27671.72    143.39 o
  -4   0   4    97787.97    76531.30    274.60 o
  -2   0   4     1352.03     1321.07     85.33 o
   0   0   4    16053.11    16947.76    146.07 o
   2   0   4    29553.58    32345.57    152.70 o
   4   0   4     3297.94     3295.55     59.91 o
   6   0   4      124.40       45.85     38.51 o
   8   0   4     7697.87     7178.10    160.23 o
  10   0   4      239.64      297.79     52.38 o
  12   0   4     6558.50     6318.01     82.44 o
  14   0   4     2923.87     3221.34     70.91 o
  16   0   4       63.32       51.89     55.81 o
  18   0   4       40.94       37.00     59.89 o
 -19   1   4       29.82       32.05     28.66 o
 -17   1   4       50.32       13.36     27.44 o
 -15   1   4       72.03       68.53     26.01 o
 -13   1   4      831.60      868.34     34.16 o
 -11   1   4      528.17      633.59     49.88 o
  -9   1   4      175.37      148.50     45.32 o
  -7   1   4    13326.07    14267.28    116.41 o
  -5   1   4    22568.33    21173.32   4273.17 o
  -3   1   4     3639.14     3232.98     68.93 o
  -1   1   4     1313.14     1396.20    108.69 o
   1   1   4    28066.64    32479.26   1427.26 o
   3   1   4      125.94      150.54     36.94 o
   5   1   4     2116.36     2205.09     63.37 o
   7   1   4      465.57      487.17     29.76 o
   9   1   4     1035.12     1002.99     42.40 o
  11   1   4      199.91      216.51     40.53 o
  13   1   4       60.71       58.00     41.83 o
  15   1   4      712.10      761.09     92.95 o
  17   1   4        4.72        4.33     31.60 o
 -18   2   4        9.35       24.15     27.94 o
 -16   2   4       31.82       42.49     36.73 o
 -14   2   4        0.54       26.70     34.92 o
 -12   2   4       11.12       27.02     31.78 o
 -10   2   4      613.22      581.28     63.23 o
  -8   2   4      366.87      268.22     64.00 o
  -6   2   4       53.70       36.19     33.25 o
  -4   2   4      973.39      547.21    134.02 o
  -2   2   4      399.86      421.12     83.97 o
   0   2   4    14846.52    15643.97    139.16 o
   2   2   4      441.14      507.51     54.11 o
   4   2   4       50.49       44.50     29.72 o
   6   2   4     7417.75     7589.40    716.38 o
   8   2   4     5102.86     4738.32    167.04 o
  10   2   4       49.73       58.19     32.85 o
  12   2   4      107.06      147.26     42.38 o
  14   2   4       22.02       29.88     34.47 o
  16   2   4       32.76       35.80     38.21 o
  18   2   4        6.79       17.45     45.90 o
 -17   3   4        1.31      -10.66     60.04 o
 -15   3   4       26.15       94.22     58.00 o
 -13   3   4       68.16       69.97     41.79 o
 -11   3   4        2.38       53.07     44.22 o
  -9   3   4     1099.97     1001.59     81.79 o
  -7   3   4     1817.25     1901.66    170.95 o
  -5   3   4     1330.59      994.58    287.48 o
  -3   3   4      479.23      450.84     38.13 o
  -1   3   4    17026.37    18074.10    959.08 o
   1   3   4     1376.58     1691.10     45.47 o
   3   3   4     1503.82     1401.17     92.35 o
   5   3   4     2754.28     2550.65    397.52 o
   7   3   4      867.28     1001.81    121.02 o
   9   3   4      193.89      278.48     52.22 o
  11   3   4       19.79      -13.95     51.73 o
  13   3   4        2.97       66.94     53.30 o
  15   3   4        1.05       42.64     39.19 o
  17   3   4       10.23       37.94     42.64 o
 -16   4   4       37.09       33.08     42.48 o
 -14   4   4      421.33      436.92     59.44 o
 -12   4   4      167.36      130.61     39.35 o
 -10   4   4       49.41      106.92     55.03 o
  -8   4   4      545.94      504.69     61.83 o
  -6   4   4       10.79       14.45     41.85 o
  -4   4   4      181.47      203.50     39.85 o
  -2   4   4     4060.09     3910.89     51.00 o
   0   4   4      395.67      371.89     27.77 o
   2   4   4     6144.08     6785.01    171.93 o
   4   4   4      584.32      575.59     27.11 o
   6   4   4     1329.45     1213.52     91.32 o
   8   4   4      142.39      159.15     37.16 o
  10   4   4       31.65      114.60     51.73 o
  12   4   4       17.90       65.37     37.78 o
  14   4   4        1.03       -6.27     39.66 o
  16   4   4       64.99       22.89     59.89 o
 -15   5   4       89.05       21.32     42.02 o
 -13   5   4       48.58       13.33     40.13 o
 -11   5   4       25.62       17.40     39.04 o
  -9   5   4      626.40      625.69    232.72 o
  -7   5   4      296.62      351.24     57.10 o
  -5   5   4     1640.55     1655.92     80.44 o
  -3   5   4       95.03      121.87     26.97 o
  -1   5   4       86.09      100.45     23.29 o
   1   5   4        6.07       -8.77     27.31 o
   3   5   4      148.29      171.95     30.54 o
   5   5   4       76.83      100.72     30.91 o
   7   5   4      819.57     1002.07    238.45 o
   9   5   4       44.28       66.00     37.00 o
  11   5   4      434.09      295.47     39.21 o
  13   5   4      345.64      387.49     57.86 o
  15   5   4       66.78       47.03     59.73 o
 -14   6   4        2.57       12.54     59.73 o
 -12   6   4      169.60      176.39     40.77 o
 -10   6   4       71.65       44.52     56.60 o
  -8   6   4      690.42      735.91     36.99 o
  -6   6   4     1005.30     1082.45     45.16 o
  -4   6   4       76.46      112.17     30.51 o
  -2   6   4        1.31       45.29     25.92 o
   0   6   4      562.14      543.39     32.56 o
   2   6   4      132.80      116.88     29.55 o
   4   6   4     1217.65     1339.95     98.90 o
   6   6   4      505.38      456.89     30.18 o
   8   6   4        5.08       43.74     37.47 o
  10   6   4      255.07      261.55     55.35 o
  12   6   4        0.05      121.96     56.12 o
  14   6   4       13.47      -13.95     42.64 o
 -13   7   4        8.42      -26.81     43.58 o
 -11   7   4        9.49      -40.92     58.16 o
  -9   7   4       62.14        0.89     36.18 o
  -7   7   4       23.56       43.07     34.13 o
  -5   7   4      244.78      298.02     39.37 o
  -3   7   4        0.39        2.20     30.96 o
  -1   7   4        1.18       62.64     58.32 o
   1   7   4      242.24      269.39     38.11 o
   3   7   4      310.73      301.83     31.36 o
   5   7   4     2004.99     1972.71     52.07 o
   7   7   4      122.08      104.74     34.31 o
   9   7   4       89.55      179.98     55.50 o
  11   7   4        0.43       16.30     57.53 o
  13   7   4       21.34      -12.07     60.98 o
 -12   8   4       27.55      -14.74     64.59 o
 -10   8   4        0.14       40.76     42.80 o
  -8   8   4       59.99       74.86     35.04 o
  -6   8   4      110.59      144.53     38.87 o
  -4   8   4      196.18      206.72     39.31 o
  -2   8   4      205.92      209.89     38.88 o
   0   8   4       10.42       46.44     31.47 o
   2   8   4      228.20      244.21     39.08 o
   4   8   4      230.70      259.03     67.58 o
   6   8   4       10.42       24.98     27.89 o
   8   8   4       10.08       -3.78     41.67 o
  10   8   4       33.66        1.72     60.98 o
  -9   9   4       16.07       10.71     39.07 o
  -7   9   4        0.62        0.06     46.29 o
  -5   9   4        0.22       -4.82     41.01 o
  -3   9   4      132.92      111.99     48.76 o
  -1   9   4       18.10       30.72     32.91 o
   1   9   4       26.42        0.24     33.22 o
   3   9   4       15.62       25.06     40.52 o
   5   9   4       23.11       10.46     32.01 o
   7   9   4       36.72       30.45     30.57 o
   9   9   4        4.86     -107.38     63.96 o
  -4  10   4        2.19       14.21     44.31 o
  -2  10   4        2.64        0.28     35.99 o
   0  10   4        9.30       29.51     43.61 o
   2  10   4        2.30       35.90     43.45 o
   4  10   4       28.14       18.99     35.80 o
 -19   1   5        6.56       32.67     31.68 o
 -17   1   5       76.61       47.39     25.03 o
 -15   1   5       54.30       52.55     26.00 o
 -13   1   5      357.62      414.69    116.39 o
 -11   1   5        0.22      -18.09     26.19 o
  -9   1   5      692.15      704.75     50.22 o
  -7   1   5     2162.29     2491.40     65.00 o
  -5   1   5     1420.59     1280.81     83.24 o
  -3   1   5    18608.18    21406.43   1553.11 o
  -1   1   5     2384.59     2244.13    169.68 o
   1   1   5      810.13      763.79     75.24 o
   3   1   5     3958.30     3643.28    135.90 o
   5   1   5     6623.44     6924.41    612.00 o
   7   1   5     3836.77     3853.65    149.60 o
   9   1   5       13.83       24.13     25.88 o
  11   1   5      334.92      345.84     41.02 o
  13   1   5       25.18       24.87     43.19 o
  15   1   5      177.34      210.35     39.25 o
  17   1   5       70.39       61.51     45.03 o
 -18   2   5        3.32       14.82     24.77 o
 -16   2   5      206.03      230.10     39.24 o
 -14   2   5      209.94      224.54     33.54 o
 -12   2   5       55.53       59.09     39.98 o
 -10   2   5       29.24       59.26     58.79 o
  -8   2   5      572.01      555.12     51.93 o
  -6   2   5     5747.24     5426.78    860.55 o
  -4   2   5     2830.32     2457.97    320.73 o
  -2   2   5      185.66      269.51     43.53 o
   0   2   5     3408.75     2787.60    278.28 o
   2   2   5       34.51       79.90     25.53 o
   4   2   5     1759.20     1718.09     54.01 o
   6   2   5     9415.85     9107.01    716.21 o
   8   2   5     1156.50     1119.76    121.76 o
  10   2   5      105.81       77.05     38.60 o
  12   2   5        0.25        6.29     32.87 o
  14   2   5      208.54      193.32     44.22 o
  16   2   5       18.88       32.75     39.27 o
  18   2   5        8.55       24.68     46.18 o
 -17   3   5        7.55       -9.99     27.46 o
 -15   3   5      108.27      108.51     42.65 o
 -13   3   5       16.33       46.12     31.38 o
 -11   3   5       95.96      148.00     43.76 o
  -9   3   5      147.56      111.32     61.46 o
  -7   3   5      240.77      198.29     41.15 o
  -5   3   5     3606.14     2722.77    496.34 o
  -3   3   5     6374.76     5811.68    611.21 o
  -1   3   5    11667.46    11894.60   1086.65 o
   1   3   5     2473.61     2194.54    264.22 o
   3   3   5     2630.35     2434.57    159.48 o
   5   3   5     4243.58     3942.72    586.34 o
   7   3   5      658.95      702.88     39.13 o
   9   3   5      654.71      689.24     55.07 o
  11   3   5        8.84       81.21     51.26 o
  13   3   5       10.86       24.77     52.83 o
  15   3   5        0.80       39.66     55.65 o
  17   3   5        1.96       -2.98     60.35 o
 -16   4   5        4.93      100.96     43.42 o
 -14   4   5        0.96       54.24     40.76 o
 -12   4   5       29.48       52.83     54.87 o
 -10   4   5      106.65      123.61     35.47 o
  -8   4   5     1668.67     1885.22     88.60 o
  -6   4   5      153.57      176.38     42.34 o
  -4   4   5      152.71      128.02     35.90 o
  -2   4   5     1282.33     1258.96    121.05 o
   0   4   5     1168.12     1239.09     39.97 o
   2   4   5        6.24       53.82     25.70 o
   4   4   5     3860.91     3434.63    276.31 o
   6   4   5        0.36        4.84     26.29 o
   8   4   5      714.58      679.86     40.32 o
  10   4   5        0.00        4.23     51.58 o
  12   4   5       82.80      134.83     53.30 o
  14   4   5        4.69       95.47     56.12 o
  16   4   5        9.07       15.05     41.70 o
 -15   5   5       69.72       60.36     42.64 o
 -13   5   5        3.13       44.36     57.06 o
 -11   5   5      148.49      212.61     56.29 o
  -9   5   5       22.73      -18.85     31.37 o
  -7   5   5      529.71      525.40     36.21 o
  -5   5   5     5323.01     5010.73    221.54 o
  -3   5   5      894.97      854.60     50.78 o
  -1   5   5      220.00      287.08     36.57 o
   1   5   5       32.01       49.93     36.50 o
   3   5   5      516.52      507.97     33.69 o
   5   5   5      805.51      847.23     89.06 o
   7   5   5      449.75      442.51     64.23 o
   9   5   5      130.60      159.77     53.46 o
  11   5   5       87.82      136.40     53.15 o
  13   5   5        3.10       82.15     56.12 o
  15   5   5      224.68      244.13     61.15 o
 -14   6   5        5.82       45.93     61.14 o
 -12   6   5       67.24       66.79     41.39 o
 -10   6   5       19.28      103.31     55.18 o
  -8   6   5     2251.89     2438.97     52.89 o
  -6   6   5        8.72       34.55     27.22 o
  -4   6   5     1733.42     1771.83     35.16 o
  -2   6   5       58.21       52.87     26.18 o
   0   6   5       16.48        0.49     26.99 o
   2   6   5      683.65      724.26     43.03 o
   4   6   5     1063.18     1027.67     49.74 o
   6   6   5       93.45      162.81     48.02 o
   8   6   5      147.76      253.21     53.47 o
  10   6   5        1.30       25.55     54.24 o
  12   6   5       95.43      116.96     56.75 o
  14   6   5       61.37       17.25     42.80 o
 -13   7   5       21.73       21.95     44.68 o
 -11   7   5       15.14       -4.23     42.17 o
  -9   7   5       87.39       91.76     35.16 o
  -7   7   5      739.40      680.66     86.28 o
  -5   7   5     1813.26     1807.18     66.35 o
  -3   7   5      601.48      602.15     42.67 o
  -1   7   5       14.76       21.25     30.60 o
   1   7   5       10.46        0.83     30.70 o
   3   7   5      237.24      309.25     38.32 o
   5   7   5      301.88      363.79     44.57 o
   7   7   5      172.74      139.60     29.13 o
   9   7   5      113.08       30.10     56.60 o
  11   7   5       71.33       93.28     57.54 o
  13   7   5        3.55       87.48     60.67 o
 -12   8   5        7.00       96.41     45.15 o
 -10   8   5       27.06       66.47     61.30 o
  -8   8   5        0.00      -31.82     35.23 o
  -6   8   5        7.20       40.40     43.32 o
  -4   8   5      100.25      111.75     39.22 o
  -2   8   5      180.37      193.27     56.21 o
   0   8   5      513.83      549.83    104.69 o
   2   8   5       89.20       76.98     32.45 o
   4   8   5       10.66       33.52     29.97 o
   6   8   5        6.60       30.81     29.53 o
   8   8   5        0.00       16.18     41.59 o
  10   8   5       93.03       77.13     60.05 o
  -9   9   5       30.05       15.78     38.26 o
  -7   9   5       47.19       73.44     46.27 o
  -5   9   5       39.45       66.48     41.40 o
  -3   9   5       55.50       99.71     41.36 o
  -1   9   5      127.25      152.71     45.47 o
   1   9   5       55.69       81.36     40.22 o
   3   9   5       52.79       53.36     31.83 o
   5   9   5        2.71       15.46     36.78 o
   7   9   5        9.28       23.68     37.97 o
  -2  10   5        0.47        0.35     43.55 o
   0  10   5        4.56      -16.26     44.14 o
   2  10   5        5.95      -15.15     34.07 o
 -18   0   6      175.89      190.74     40.94 o
 -16   0   6       32.26       16.12     37.75 o
 -14   0   6      895.50      845.47    123.64 o
 -12   0   6     5206.55     5461.75     73.80 o
 -10   0   6      500.44      464.65     47.85 o
  -8   0   6      867.68      946.94     49.45 o
  -6   0   6        7.83        5.33     46.72 o
  -4   0   6     3395.21     3640.88     92.45 o
  -2   0   6     8717.83     8934.07    905.39 o
   0   0   6      188.24      221.14     45.20 o
   2   0   6     4989.80     5262.19    696.09 o
   4   0   6     7662.63     8071.11     69.23 o
   6   0   6      329.62      220.59     82.75 o
   8   0   6     2825.65     2670.45    120.53 o
  10   0   6     1201.95     1135.09     41.00 o
  12   0   6      252.76      336.51     52.84 o
  14   0   6     2376.17     2782.78     79.19 o
  16   0   6      854.29      925.30     60.40 o
  18   0   6       91.10       46.56     60.36 o
 -19   1   6        9.37       18.46     33.03 o
 -17   1   6      217.11      218.62     28.32 o
 -15   1   6       79.22       69.47     27.06 o
 -13   1   6        2.92       12.35     26.80 o
 -11   1   6       38.22       20.07     32.36 o
  -9   1   6      143.65      136.57     32.50 o
  -7   1   6     5354.83     4189.53   2376.17 o
  -5   1   6     7130.58     8525.04    419.11 o
  -3   1   6    21103.15    23441.42    778.10 o
  -1   1   6    38362.27    39343.66   3348.29 o
   1   1   6    12967.48    13444.75    653.30 o
   3   1   6     4586.78     3931.37    192.91 o
   5   1   6    10794.88    10039.42    588.68 o
   7   1   6      733.53      746.42     32.55 o
   9   1   6      395.81      427.54     26.51 o
  11   1   6       19.80       30.34     39.12 o
  13   1   6      323.70      378.70     42.08 o
  15   1   6      646.15      454.41     78.51 o
  17   1   6       24.91       34.63     44.38 o
 -18   2   6        0.01        6.36     27.35 o
 -16   2   6       12.28       25.72     28.13 o
 -14   2   6      128.73      100.45     23.35 o
 -12   2   6      253.47      213.73     49.87 o
 -10   2   6      133.63       75.42     47.98 o
  -8   2   6      193.01      169.20     49.55 o
  -6   2   6     5333.26     5799.31    436.22 o
  -4   2   6     2140.26     2043.54    279.93 o
  -2   2   6       88.95      143.68     32.52 o
   0   2   6    20539.72    21609.46    170.82 o
   2   2   6     6804.06     6532.31    268.67 o
   4   2   6      579.49      408.21     47.32 o
   6   2   6      186.49      179.56     25.37 o
   8   2   6      454.66      441.05     26.02 o
  10   2   6      581.29      624.81     44.23 o
  12   2   6      671.08      702.88     59.61 o
  14   2   6        7.18       -8.29     37.62 o
  16   2   6       91.63       88.96     36.72 o
  18   2   6       20.18       38.99     46.11 o
 -17   3   6        7.11       31.03     28.56 o
 -15   3   6      377.65      344.33     34.85 o
 -13   3   6       55.50       57.88     41.54 o
 -11   3   6      150.54      155.38     62.40 o
  -9   3   6      107.24      114.45     61.30 o
  -7   3   6      458.04      583.60     42.31 o
  -5   3   6      714.33      543.42     37.64 o
  -3   3   6     1497.99     1409.34     99.99 o
  -1   3   6    24719.33    24380.37   1767.70 o
   1   3   6     2648.93     2568.05     78.22 o
   3   3   6      126.04      154.42     25.55 o
   5   3   6      166.48      151.64     36.55 o
   7   3   6        5.86      -10.56     27.96 o
   9   3   6       10.97       15.78     27.75 o
  11   3   6        2.84      -50.95     52.20 o
  13   3   6       41.04       63.81     36.68 o
  15   3   6       24.80       39.51     38.88 o
  17   3   6       14.04      -41.39     60.51 o
 -16   4   6       30.36       41.86     43.74 o
 -14   4   6       59.08       34.18     40.60 o
 -12   4   6       97.63       90.68     48.18 o
 -10   4   6      143.03      146.76     74.95 o
  -8   4   6       13.26       49.84     38.26 o
  -6   4   6      396.87      365.92     74.19 o
  -4   4   6       78.33       94.21     35.69 o
  -2   4   6      111.57      143.20     29.64 o
   0   4   6       21.62       29.58     29.96 o
   2   4   6     2132.29     2494.57     34.85 o
   4   4   6      459.48      580.27     32.63 o
   6   4   6     1227.59     1152.00    182.29 o
   8   4   6      548.14      513.40     28.86 o
  10   4   6        0.68       79.95     51.58 o
  12   4   6      145.66      132.64     52.52 o
  14   4   6       24.35       15.21     39.04 o
  16   4   6       58.15       28.06     60.98 o
 -15   5   6       28.91       61.77     61.77 o
 -13   5   6        9.93      -14.74     57.38 o
 -11   5   6       99.35       71.49     56.28 o
  -9   5   6       38.14       52.61     36.01 o
  -7   5   6      360.81      325.53     37.49 o
  -5   5   6      325.33      332.22     38.07 o
  -3   5   6        0.02        0.43     36.37 o
  -1   5   6      184.23      214.53     36.61 o
   1   5   6      192.27      157.68     33.40 o
   3   5   6      194.68      255.65     33.13 o
   5   5   6      410.37      417.52     25.28 o
   7   5   6        1.62       10.77     24.17 o
   9   5   6       35.99      -24.93     38.25 o
  11   5   6       17.11      102.84     52.83 o
  13   5   6       56.64       50.32     39.51 o
  15   5   6       55.13      129.65     59.57 o
 -14   6   6        2.25      -12.38     43.58 o
 -12   6   6        2.55      -14.11     40.92 o
 -10   6   6      110.28       82.19     43.40 o
  -8   6   6     1700.38     1653.16    146.08 o
  -6   6   6       64.20       40.09     29.17 o
  -4   6   6      213.03      222.00     30.81 o
  -2   6   6        9.06       20.87     26.12 o
   0   6   6      634.14      638.19     35.09 o
   2   6   6      147.83      127.94     26.47 o
   4   6   6      968.09      983.93     46.28 o
   6   6   6     3418.14     3591.91    269.47 o
   8   6   6       40.74       18.97     54.09 o
  10   6   6        0.04       29.47     37.78 o
  12   6   6        0.19      -50.95     56.75 o
  14   6   6       25.02       26.65     43.27 o
 -13   7   6       18.17       41.23     62.71 o
 -11   7   6       14.46       10.35     41.39 o
  -9   7   6       87.65       97.60     42.65 o
  -7   7   6      183.24      168.05     32.32 o
  -5   7   6       15.49       10.44     31.06 o
  -3   7   6        0.20        6.02     31.20 o
  -1   7   6       96.52      154.38     35.57 o
   1   7   6       46.75       14.84     37.58 o
   3   7   6       97.71      121.94     29.30 o
   5   7   6      416.00      385.44     26.94 o
   7   7   6       54.29       68.59     29.53 o
   9   7   6      229.02      220.61     40.92 o
  11   7   6       16.08      -40.13     58.00 o
  13   7   6        1.13      -16.62     61.30 o
 -10   8   6        2.34       34.77     50.27 o
  -8   8   6       11.12       -5.53     40.01 o
  -6   8   6        1.36      -21.29     39.36 o
  -4   8   6      141.58      157.46     39.75 o
  -2   8   6       10.46       22.96     31.54 o
   0   8   6       41.38       43.72     31.08 o
   2   8   6       49.75       39.73     31.90 o
   4   8   6      111.75      100.76     32.54 o
   6   8   6        9.63        9.77     29.83 o
   8   8   6      129.52      102.65     41.48 o
  10   8   6       27.19       61.14     59.89 o
  -9   9   6       57.03       54.40     72.59 o
  -7   9   6        8.91       -2.20     35.05 o
  -5   9   6        9.39       52.35     41.52 o
  -3   9   6       43.38       23.04     40.87 o
  -1   9   6       23.42        2.56     33.23 o
   1   9   6       42.29       60.93     40.69 o
   3   9   6      102.92      105.52     32.24 o
   5   9   6        1.99      -14.35     32.68 o
   7   9   6        6.23      -10.28     38.14 o
  -2  10   6       13.59      -42.36     45.38 o
   0  10   6        3.68       -9.05     43.86 o
   2  10   6        1.80       20.51     34.11 o
 -19   1   7       10.36       33.47     31.87 o
 -17   1   7       31.98       12.77     25.04 o
 -15   1   7       57.83       61.81     26.55 o
 -13   1   7       80.31      123.74     36.92 o
 -11   1   7       58.40       53.69     33.71 o
  -9   1   7      414.88      409.19    198.27 o
  -7   1   7     1693.25     1401.51    366.62 o
  -5   1   7    11550.83    10118.82   1577.50 o
  -3   1   7     2567.64     2921.36    168.45 o
  -1   1   7   142018.27   174321.20  15071.94 o
   1   1   7    87948.59    83297.11   3241.96 o
   3   1   7      826.86      785.84     77.49 o
   5   1   7     4492.72     4430.18    142.36 o
   7   1   7     3527.14     3271.91    209.03 o
   9   1   7        0.67       11.29     27.91 o
  11   1   7        2.08       14.37     35.80 o
  13   1   7      943.62     1065.32     46.06 o
  15   1   7       32.21       41.24     38.47 o
  17   1   7       25.02        4.18     44.35 o
 -18   2   7        0.01        5.53     27.51 o
 -16   2   7        7.80       -5.29     24.85 o
 -14   2   7      784.02      834.91    122.18 o
 -12   2   7        0.48       13.31     32.83 o
 -10   2   7       11.69       20.90     41.15 o
  -8   2   7     2096.29     1565.19    426.19 o
  -6   2   7     1923.06     1539.43    433.55 o
  -4   2   7     2013.59     1893.91    162.16 o
  -2   2   7     8513.12     9974.97    489.37 o
   0   2   7      628.96      620.08     50.24 o
   2   2   7      343.21      432.14     35.98 o
   4   2   7     5197.48     4714.98    255.83 o
   6   2   7     2017.68     2276.76    150.41 o
   8   2   7        2.00       22.00     23.97 o
  10   2   7        0.24       27.91     30.82 o
  12   2   7        0.57      -16.37     39.39 o
  14   2   7      102.94      104.94     32.75 o
  16   2   7        2.14       23.10     45.07 o
  18   2   7       32.20        5.48     44.13 o
 -17   3   7        3.26      -15.65     27.10 o
 -15   3   7       18.95       28.29     26.84 o
 -13   3   7      139.76      102.23     42.41 o
 -11   3   7      107.69      129.50     61.15 o
  -9   3   7      850.64      788.82    205.27 o
  -7   3   7     6869.80     7588.33    149.28 o
  -5   3   7       55.13       59.35     35.11 o
  -3   3   7      242.79      217.97     63.99 o
  -1   3   7     9794.03    10020.08    807.90 o
   1   3   7     5329.01     6054.39     67.25 o
   3   3   7      617.92      555.65     51.03 o
   5   3   7      528.61      421.70     57.92 o
   7   3   7     3225.78     3553.21    363.92 o
   9   3   7       31.27       44.89     30.51 o
  11   3   7      359.95      450.56     53.16 o
  13   3   7       60.61       68.51     54.40 o
  15   3   7        1.36      -15.21     56.75 o
  17   3   7        2.72      -10.97     59.88 o
 -16   4   7       17.69       18.29     33.32 o
 -14   4   7      102.92       67.89     40.92 o
 -12   4   7        0.50       -2.18     34.88 o
 -10   4   7      204.81      101.24     91.49 o
  -8   4   7      773.23      786.52     39.44 o
  -6   4   7      329.71      321.42     86.49 o
  -4   4   7        0.97       -8.24     29.12 o
  -2   4   7      127.13      191.76     36.39 o
   0   4   7     1438.32     1832.98     43.05 o
   2   4   7     1064.07     1024.11     36.83 o
   4   4   7      640.53      705.25     28.65 o
   6   4   7        3.51       -1.12     26.52 o
   8   4   7       98.45       88.54     30.66 o
  10   4   7       23.78        9.25     35.59 o
  12   4   7       10.27       -5.17     37.94 o
  14   4   7      268.38      275.82     56.29 o
  16   4   7        4.87        5.80     60.20 o
 -15   5   7        2.33      -31.51     61.61 o
 -13   5   7        0.25       48.91     41.23 o
 -11   5   7       71.25       94.49     46.13 o
  -9   5   7      182.31      199.76     40.51 o
  -7   5   7      530.84      463.44     45.88 o
  -5   5   7       44.78       49.47     35.77 o
  -3   5   7      928.32      840.41    141.97 o
  -1   5   7       30.82       25.98     29.89 o
   1   5   7       20.21        9.83     31.27 o
   3   5   7      525.97      483.16     23.64 o
   5   5   7       14.34       43.15     29.21 o
   7   5   7     2389.25     2360.41    266.20 o
   9   5   7      133.77      155.22     53.93 o
  11   5   7       38.48       10.66     36.68 o
  13   5   7      104.85       26.65     40.76 o
  15   5   7        7.60       18.50     42.95 o
 -14   6   7        0.29       52.52     61.45 o
 -12   6   7       81.99      224.19     58.63 o
 -10   6   7      166.31      137.31     38.90 o
  -8   6   7      585.16      658.83     60.45 o
  -6   6   7     5201.96     5820.22     67.18 o
  -4   6   7      219.04      234.82     36.71 o
  -2   6   7     1162.45     1162.03    139.48 o
   0   6   7      643.06      702.02     38.41 o
   2   6   7      178.54      184.46     25.58 o
   4   6   7       64.98       60.60     25.41 o
   6   6   7        1.08       36.21     24.82 o
   8   6   7      494.21      388.22     35.62 o
  10   6   7      193.85      204.46     38.41 o
  12   6   7       72.18       45.62     40.45 o
  14   6   7       35.86       68.82     42.64 o
 -13   7   7        6.65      -12.38     45.15 o
 -11   7   7       89.65       20.38     60.52 o
  -9   7   7       46.33        5.07     42.40 o
  -7   7   7      560.08      555.27     35.64 o
  -5   7   7      109.46      140.12     29.18 o
  -3   7   7        5.57       36.34     31.04 o
  -1   7   7        0.34      -27.72     27.35 o
   1   7   7        1.17        7.61     23.80 o
   3   7   7       13.09       20.95     25.89 o
   5   7   7      260.67      250.72     38.21 o
   7   7   7        2.03        2.48     36.10 o
   9   7   7      134.94      126.84     40.14 o
  11   7   7      169.16      180.15     58.33 o
  13   7   7       16.03      -64.43     42.95 o
 -10   8   7        4.10       28.13     38.39 o
  -8   8   7        5.20       25.33     39.76 o
  -6   8   7       68.36       92.25     39.35 o
  -4   8   7       14.20       29.17     39.23 o
  -2   8   7        4.72        2.37     31.75 o
   0   8   7       61.29       60.04     43.35 o
   2   8   7        4.50        6.73     29.79 o
   4   8   7       29.15       36.24     26.62 o
   6   8   7      360.77      315.47     35.18 o
   8   8   7      556.08      530.73     51.39 o
  10   8   7       44.99       35.27     60.20 o
  -7   9   7       17.94       42.31     42.64 o
  -5   9   7      193.91      163.75     35.32 o
  -3   9   7        5.52      -19.30     40.98 o
  -1   9   7       34.72       66.19     41.12 o
   1   9   7        5.48       19.86     31.50 o
   3   9   7        2.13       -1.26     32.02 o
   5   9   7        0.64       -7.86     35.12 o
   7   9   7       57.04       70.03     39.42 o
  -2  10   7        0.35      -18.71     43.91 o
   0  10   7        0.09       17.10     34.29 o
   2  10   7        0.58       -1.40     29.68 o
 -18   0   8       26.30       36.48     40.87 o
 -16   0   8      324.08      310.31     39.43 o
 -14   0   8       50.60       42.80     47.50 o
 -12   0   8        1.14       23.83     45.62 o
 -10   0   8     1090.49     1190.12     50.55 o
  -8   0   8      214.67      217.98     45.95 o
  -6   0   8      673.74      829.57    447.03 o
  -4   0   8    14022.90    16946.33    228.49 o
  -2   0   8     4034.12     4226.95    163.42 o
   0   0   8    30523.60    27478.66    216.82 o
   2   0   8       51.39       64.48     33.58 o
   4   0   8     6919.98     5955.62    892.61 o
   6   0   8      548.18      554.99     38.23 o
   8   0   8     2455.14     2389.25    303.64 o
  10   0   8        8.87       31.57     35.90 o
  12   0   8       91.01       41.08     51.11 o
  14   0   8      525.41      562.13     54.43 o
  16   0   8      359.37      500.40     71.35 o
  18   0   8       26.45       52.36     73.21 o
 -17   1   8       55.62       81.45     29.33 o
 -15   1   8       53.18       55.61     27.98 o
 -13   1   8       51.78       66.20     33.56 o
 -11   1   8     2112.77     1860.05     78.42 o
  -9   1   8     1144.23     1257.01     64.77 o
  -7   1   8     1149.19     1251.24     73.91 o
  -5   1   8        0.11       -0.96     21.33 o
  -3   1   8    19090.53    17644.56   3160.60 o
  -1   1   8     6897.80     7867.98    552.00 o
   1   1   8    94540.01   105201.46   8130.79 o
   3   1   8     7166.02     5941.11    351.31 o
   5   1   8     5854.71     5725.96    262.12 o
   7   1   8       47.88       74.49     20.30 o
   9   1   8     1626.61     1670.67    125.35 o
  11   1   8      483.48      510.00     28.41 o
  13   1   8      128.33      109.78     36.97 o
  15   1   8      216.97      235.51     38.97 o
  17   1   8        2.92       18.24     44.64 o
 -18   2   8        0.28        8.50     27.47 o
 -16   2   8       43.43       55.86     28.58 o
 -14   2   8      121.76       58.73     33.87 o
 -12   2   8        3.91       -9.79     36.05 o
 -10   2   8       31.04       15.15     31.92 o
  -8   2   8       57.33       61.74     26.52 o
  -6   2   8     3619.55     3716.33    104.38 o
  -4   2   8      680.36      670.20     29.78 o
  -2   2   8     2010.71     1956.90    193.60 o
   0   2   8      137.09       79.42     24.05 o
   2   2   8       26.40       38.46     21.01 o
   4   2   8     1119.51     1088.82     48.00 o
   6   2   8      788.06      781.34     63.87 o
   8   2   8     1432.49     1591.78    124.28 o
  10   2   8       18.99       -9.75     23.42 o
  12   2   8     1309.82     1311.21    168.05 o
  14   2   8      244.05      193.74     41.92 o
  16   2   8        2.46       34.63     34.33 o
  18   2   8       16.30       21.47     42.25 o
 -17   3   8        5.94       -7.24     27.71 o
 -15   3   8        3.23       -2.03     32.31 o
 -13   3   8      113.10       85.35     37.24 o
 -11   3   8      443.13      282.61    208.52 o
  -9   3   8       57.68       30.00     33.40 o
  -7   3   8      192.44      161.79     34.74 o
  -5   3   8        2.69       14.95     27.17 o
  -3   3   8     5191.62     6013.70    119.23 o
  -1   3   8     4669.86     3938.36    503.09 o
   1   3   8      659.45      698.19     35.62 o
   3   3   8       73.12       69.44     24.74 o
   5   3   8        2.00        9.51     21.34 o
   7   3   8     1703.86     1647.41    132.84 o
   9   3   8       42.97       32.93     23.56 o
  11   3   8       47.53       51.43     29.89 o
  13   3   8        0.04       10.66     52.67 o
  15   3   8      139.68      160.55     58.01 o
  17   3   8       23.97       69.76     59.89 o
 -16   4   8        1.66       65.55     39.41 o
 -14   4   8       11.04       16.23     25.33 o
 -12   4   8      367.52      318.04     67.59 o
 -10   4   8      165.14       94.12     45.55 o
  -8   4   8      145.60      158.37     38.97 o
  -6   4   8       50.05       42.16     34.81 o
  -4   4   8      358.35      378.86     36.21 o
  -2   4   8     6758.39     5965.35    494.62 o
   0   4   8     4566.96     5219.53     75.67 o
   2   4   8      607.09      561.53     90.51 o
   4   4   8        4.52       41.29     26.07 o
   6   4   8      155.88      120.11     24.38 o
   8   4   8       17.45       36.05     27.98 o
  10   4   8       86.04       90.71     37.31 o
  12   4   8        0.00      -66.94     53.77 o
  14   4   8        0.03      -21.63     55.97 o
  16   4   8        7.38       97.67     60.04 o
 -15   5   8        8.40       48.91     60.83 o
 -13   5   8      117.66      106.93     41.70 o
 -11   5   8       57.95       86.28     45.64 o
  -9   5   8      534.84      495.83     42.24 o
  -7   5   8     1259.27     1093.48    261.55 o
  -5   5   8        8.02       15.53     35.72 o
  -3   5   8       28.25       31.43     30.17 o
  -1   5   8     1094.17     1131.41     58.59 o
   1   5   8      566.64      592.36     29.46 o
   3   5   8      335.55      368.36     40.61 o
   5   5   8      243.16      270.33     59.17 o
   7   5   8      140.73      218.93     75.06 o
   9   5   8      585.12      620.04     29.60 o
  11   5   8        5.62       50.64     53.30 o
  13   5   8       62.53       70.55     56.44 o
  15   5   8       54.79       38.57     42.33 o
 -14   6   8       11.21       82.93     61.92 o
 -12   6   8       37.51       72.27     58.63 o
 -10   6   8       42.62       50.94     30.40 o
  -8   6   8      532.43      556.91     47.78 o
  -6   6   8     1469.83     1583.37     69.01 o
  -4   6   8       25.75        0.61     36.94 o
  -2   6   8      324.89      337.95     44.15 o
   0   6   8      280.66      324.75     39.66 o
   2   6   8     1510.58     1643.89     32.83 o
   4   6   8      171.07      187.42     26.88 o
   6   6   8        0.05       39.02     27.62 o
   8   6   8       61.91       49.91     39.87 o
  10   6   8      178.20      224.53     55.35 o
  12   6   8        3.89       43.58     40.60 o
  14   6   8       41.01       43.58     43.11 o
 -13   7   8       56.91       92.34     63.96 o
 -11   7   8        1.42        8.55     36.54 o
  -9   7   8       54.48       25.36     42.90 o
  -7   7   8        0.01       30.19     29.34 o
  -5   7   8        0.11       29.74     38.08 o
  -3   7   8      404.35      428.90     32.11 o
  -1   7   8       55.82      101.67     31.04 o
   1   7   8      385.58      396.61     26.43 o
   3   7   8      263.48      265.29     23.98 o
   5   7   8       51.33       31.24     22.27 o
   7   7   8       44.20       54.86     35.11 o
   9   7   8       15.52       63.96     39.98 o
  11   7   8       14.46        4.86     57.69 o
  13   7   8        7.70      -30.41     43.58 o
 -10   8   8       39.48       26.81     45.65 o
  -8   8   8        1.74      -16.04     33.33 o
  -6   8   8      108.73      127.04     32.73 o
  -4   8   8       14.87       21.58     56.75 o
  -2   8   8       77.89      109.64     28.70 o
   0   8   8      128.18       89.14     30.14 o
   2   8   8        5.78       26.92     29.90 o
   4   8   8      135.87      125.00     28.77 o
   6   8   8       42.02       61.83     33.19 o
   8   8   8       75.15       54.57     41.29 o
  10   8   8       22.73       85.60     60.67 o
  -7   9   8       22.84       24.37     47.50 o
  -5   9   8        4.47       -0.91     41.58 o
  -3   9   8        3.32       48.79     40.92 o
  -1   9   8      148.89       74.86     32.29 o
   1   9   8      116.42       82.26     25.29 o
   3   9   8        0.29      -16.15     31.73 o
   5   9   8        0.03        8.17     33.12 o
   7   9   8        2.67       33.33     39.53 o
   0  10   8       40.45       31.26     30.32 o
 -17   1   9       32.38       57.92     26.03 o
 -15   1   9      236.39      248.06     35.85 o
 -13   1   9        0.08       14.94     49.93 o
 -11   1   9      142.03      150.63     28.04 o
  -9   1   9      529.81      621.66     34.92 o
  -7   1   9        0.02       20.12     20.16 o
  -5   1   9     1312.54     1199.51    151.52 o
  -3   1   9     1511.49     1534.12     71.19 o
  -1   1   9     5984.88     6197.66    292.05 o
   1   1   9     2888.30     2565.67    190.14 o
   3   1   9       31.08       32.83     22.65 o
   5   1   9      255.18      198.14     23.24 o
   7   1   9     1038.10     1011.72     56.72 o
   9   1   9       34.31       52.91     25.33 o
  11   1   9       28.17       18.04     23.24 o
  13   1   9      646.75      714.10     68.24 o
  15   1   9        7.62       13.59     31.00 o
  17   1   9       92.08       54.04     46.06 o
 -18   2   9        2.27        8.05     25.62 o
 -16   2   9      113.39       92.33     31.84 o
 -14   2   9      280.17      208.48     35.31 o
 -12   2   9      133.62      124.92     55.35 o
 -10   2   9        0.73       28.83     26.07 o
  -8   2   9       10.62       27.98     26.42 o
  -6   2   9     5204.73     4983.28    655.71 o
  -4   2   9      169.24      145.60     27.97 o
  -2   2   9     2366.89     2303.72    222.39 o
   0   2   9    15580.11    12498.55    621.20 o
   2   2   9      757.31      756.42     72.06 o
   4   2   9       44.64       48.97     22.24 o
   6   2   9     1376.71     1549.63     63.51 o
   8   2   9     3486.65     3199.38    223.31 o
  10   2   9       38.94       51.16     26.63 o
  12   2   9     1198.79     1349.21    200.44 o
  14   2   9      154.06      171.71     41.43 o
  16   2   9      142.09      179.96     46.50 o
 -17   3   9        0.11       28.07     27.56 o
 -15   3   9      236.71      228.17     33.16 o
 -13   3   9        0.38      -15.09     34.99 o
 -11   3   9      295.61      362.31     36.97 o
  -9   3   9      250.37      180.98     40.80 o
  -7   3   9     1285.48     1206.86     30.67 o
  -5   3   9     3961.63     2607.05    357.27 o
  -3   3   9     1852.73     1763.03    175.17 o
  -1   3   9      615.51      587.87     53.56 o
   1   3   9     8077.39     8041.95    477.18 o
   3   3   9     1544.06     1630.83     83.78 o
   5   3   9      727.63      726.09     82.72 o
   7   3   9      258.14      342.13     27.84 o
   9   3   9      974.68     1076.05     73.76 o
  11   3   9       35.55       37.48     32.72 o
  13   3   9       76.05       16.30     38.25 o
  15   3   9       11.10       57.22     56.75 o
  17   3   9       16.47       37.31     62.24 o
 -16   4   9        0.05       14.51     28.58 o
 -14   4   9        4.43       52.00     32.32 o
 -12   4   9       37.89       13.83     37.30 o
 -10   4   9      104.92       59.45     37.40 o
  -8   4   9      200.10      262.51     39.62 o
  -6   4   9     1116.50     1014.95    281.41 o
  -4   4   9       32.83       26.08     27.27 o
  -2   4   9      737.58      584.04     59.58 o
   0   4   9     1656.00     1675.26     81.55 o
   2   4   9      709.81      645.49     68.70 o
   4   4   9      510.58      558.74     54.01 o
   6   4   9       39.30       66.12     24.19 o
   8   4   9       24.44       44.68     27.47 o
  10   4   9       40.25       63.59     38.36 o
  12   4   9       35.79       58.01     37.00 o
  14   4   9        0.08      -34.80     39.98 o
  16   4   9        1.62       27.75     41.86 o
 -15   5   9       67.26       68.07     33.37 o
 -13   5   9       31.44       69.54     49.72 o
 -11   5   9      110.06       94.56     43.91 o
  -9   5   9      887.72      916.16     80.73 o
  -7   5   9       22.67       49.53     39.47 o
  -5   5   9      955.00      973.50     42.14 o
  -3   5   9       34.23       25.63     25.55 o
  -1   5   9     1283.80     1215.74    138.56 o
   1   5   9      257.96      262.24     25.46 o
   3   5   9       57.36       40.30     22.48 o
   5   5   9     1707.83     1685.25    181.81 o
   7   5   9     3828.96     4280.92    577.67 o
   9   5   9      557.64      618.30     83.52 o
  11   5   9      352.85      268.16     38.89 o
  13   5   9       16.94       -2.35     56.28 o
  15   5   9       11.11      -10.50     42.01 o
 -14   6   9       34.86       45.62     44.52 o
 -12   6   9        8.97        4.33     38.46 o
 -10   6   9        5.21       21.13     30.25 o
  -8   6   9      293.27      321.86     42.01 o
  -6   6   9        0.37       19.32     36.46 o
  -4   6   9     1200.83     1398.06     41.59 o
  -2   6   9      360.05      435.34     37.60 o
   0   6   9        1.73       14.87     28.21 o
   2   6   9      403.49      385.15     23.47 o
   4   6   9      120.18      119.64     29.83 o
   6   6   9        0.00        9.38     23.37 o
   8   6   9      407.07      407.65     75.67 o
  10   6   9       17.28       76.82     54.56 o
  12   6   9       36.94       21.16     39.98 o
  14   6   9       20.01       17.87     43.42 o
 -11   7   9       73.93        3.42     42.02 o
  -9   7   9        1.05       -0.14     30.21 o
  -7   7   9       88.73       93.49     28.21 o
  -5   7   9        8.84        3.62     31.23 o
  -3   7   9      113.36       94.27     27.20 o
  -1   7   9      120.32      120.66     21.71 o
   1   7   9        4.74       23.31     22.73 o
   3   7   9      310.42      412.39     42.03 o
   5   7   9        7.32       26.89     24.28 o
   7   7   9      440.73      374.32     50.60 o
   9   7   9      121.79       69.92     40.61 o
  11   7   9        5.30       71.17     58.00 o
 -10   8   9        0.10      -21.70     36.86 o
  -8   8   9        0.01       32.07     40.11 o
  -6   8   9      134.35      125.82     35.09 o
  -4   8   9      641.12      646.23     57.53 o
  -2   8   9        0.33       11.10     26.72 o
   0   8   9        7.74       32.67     23.77 o
   2   8   9        2.13        6.04     24.01 o
   4   8   9       61.38       79.13     26.55 o
   6   8   9      185.90      171.12     32.78 o
   8   8   9      316.02      315.46     42.87 o
  10   8   9       27.50       51.26     42.95 o
  -7   9   9        3.10       17.39     35.10 o
  -5   9   9       52.52       78.93     42.46 o
  -3   9   9       47.28       21.74     39.14 o
  -1   9   9        8.13       68.49     26.75 o
   1   9   9       48.54       43.46     24.81 o
   3   9   9       54.84       63.05     32.58 o
   5   9   9       25.60       47.74     33.63 o
   7   9   9        0.34      -12.33     39.87 o
 -18   0  10       29.53       40.38     42.03 o
 -16   0  10      345.51      385.45     53.63 o
 -14   0  10      257.51      315.81     49.08 o
 -12   0  10       45.49       52.36     46.88 o
 -10   0  10     1159.70     1397.86     53.06 o
  -8   0  10        3.02      -13.48     44.05 o
  -6   0  10      312.38      352.28    149.09 o
  -4   0  10     6202.38     6297.12    662.38 o
  -2   0  10       15.04       10.60     30.16 o
   0   0  10    20247.77    22761.81    407.59 o
   2   0  10     2009.71     2238.05    286.18 o
   4   0  10      505.27      444.65     37.00 o
   6   0  10        0.99        5.59     34.75 o
   8   0  10       36.12       22.04     28.87 o
  10   0  10     2016.20     2054.69     43.78 o
  12   0  10      120.23      119.26     37.09 o
  14   0  10       15.57       -2.35     51.89 o
  16   0  10       86.60      110.84     56.28 o
  18   0  10        3.17       39.82     61.14 o
 -17   1  10       88.46      122.34     34.48 o
 -15   1  10      100.21      154.87     36.02 o
 -13   1  10      191.85      204.81     34.15 o
 -11   1  10      102.73       85.25     33.45 o
  -9   1  10     2147.66     2222.74    369.68 o
  -7   1  10      351.59      353.44     26.92 o
  -5   1  10      324.69      369.77     54.89 o
  -3   1  10      161.56      132.32     22.17 o
  -1   1  10     5539.64     5892.58     50.47 o
   1   1  10     6399.09     5413.25    146.59 o
   3   1  10      840.26      911.57     60.08 o
   5   1  10     2323.79     2377.02     75.24 o
   7   1  10     2373.34     2378.30    118.07 o
   9   1  10       69.99       66.50     22.50 o
  11   1  10     1044.28     1083.47     39.55 o
  13   1  10      693.94      636.60     29.27 o
  15   1  10        1.75       -1.17     37.82 o
  17   1  10        7.26       19.69     35.98 o
 -18   2  10        0.71       18.88     27.89 o
 -16   2  10        7.63      -14.80     39.56 o
 -14   2  10      177.34      174.56     38.20 o
 -12   2  10     1069.00     1064.71    137.01 o
 -10   2  10     2005.17     1606.92    711.21 o
  -8   2  10     2067.22     2298.94     81.74 o
  -6   2  10     2149.34     2048.57    203.30 o
  -4   2  10      149.10      133.15     23.68 o
  -2   2  10     1921.75     1941.38    152.94 o
   0   2  10      199.58      223.99     22.43 o
   2   2  10     3349.39     3187.85    262.36 o
   4   2  10      683.57      703.16     26.17 o
   6   2  10      971.42     1068.77     81.26 o
   8   2  10       28.05       37.09     25.16 o
  10   2  10      326.35      333.05     24.93 o
  12   2  10       43.35       39.97     23.94 o
  14   2  10      866.57      932.00    126.77 o
  16   2  10      111.61      101.60     43.92 o
 -17   3  10        0.01      -11.65     25.30 o
 -15   3  10      162.05      163.52     37.04 o
 -13   3  10      134.33       54.74     40.29 o
 -11   3  10        5.27       32.71     27.00 o
  -9   3  10      707.55      890.88     69.23 o
  -7   3  10      117.34      122.60     27.02 o
  -5   3  10     1963.75     2073.07     32.56 o
  -3   3  10      471.01      423.54     62.44 o
  -1   3  10     4030.30     4055.84    681.28 o
   1   3  10       46.32       22.61     21.71 o
   3   3  10      555.74      530.75     36.78 o
   5   3  10      829.44      725.79     77.79 o
   7   3  10      415.84      446.88     25.57 o
   9   3  10       12.79       27.41     23.17 o
  11   3  10      905.61      784.83     51.58 o
  13   3  10      277.93      294.19     66.72 o
  15   3  10       60.42       34.65     40.13 o
  17   3  10       42.54       25.87     60.98 o
 -16   4  10        0.00       18.49     27.92 o
 -14   4  10       23.26       32.14     31.76 o
 -12   4  10      111.07      116.65     36.53 o
 -10   4  10      922.13      757.34    217.83 o
  -8   4  10       23.19       44.37     23.45 o
  -6   4  10      567.49      652.61     41.75 o
  -4   4  10      490.61      505.68     87.39 o
  -2   4  10       39.02       35.29     26.85 o
   0   4  10     4158.01     4325.93    196.24 o
   2   4  10      151.49      156.00     22.40 o
   4   4  10        1.67      -18.70     28.15 o
   6   4  10        3.96       47.70     23.91 o
   8   4  10       11.54       33.27     27.21 o
  10   4  10      149.00      178.02     30.08 o
  12   4  10       38.63       15.52     53.30 o
  14   4  10        0.04       -9.25     55.81 o
  16   4  10       13.43       27.43     42.95 o
 -15   5  10       30.87       38.17     39.95 o
 -13   5  10        1.96       40.46     34.22 o
 -11   5  10       86.25       77.17     30.33 o
  -9   5  10      654.70      612.04    186.77 o
  -7   5  10        0.02       21.54     23.74 o
  -5   5  10        3.29       -6.55     27.83 o
  -3   5  10      997.47     1024.44     31.64 o
  -1   5  10       12.66       26.31     24.65 o
   1   5  10      101.46       87.77     20.14 o
   3   5  10       92.63      125.29     25.43 o
   5   5  10     1025.59     1183.67    159.38 o
   7   5  10     1391.74     1393.85    204.82 o
   9   5  10       65.66       22.49     25.81 o
  11   5  10      251.55      255.12     39.20 o
  13   5  10        5.68      -24.93     40.45 o
  15   5  10        0.16       15.05     42.95 o
 -14   6  10        0.64       45.23     40.41 o
 -12   6  10        1.68       -0.58     27.82 o
 -10   6  10        8.77       36.10     45.58 o
  -8   6  10      317.23      312.97     38.09 o
  -6   6  10       79.75      112.27     46.48 o
  -4   6  10       12.75        5.58     24.04 o
  -2   6  10      124.20      159.93     25.16 o
   0   6  10        3.13       14.06     21.68 o
   2   6  10       71.54       68.61     25.21 o
   4   6  10      116.15      114.82     29.50 o
   6   6  10        4.51       28.61     47.02 o
   8   6  10       33.09       58.27     26.54 o
  10   6  10       29.91       -8.31     39.51 o
  12   6  10       12.68      -13.17     40.29 o
  14   6  10       38.32       16.77     44.21 o
 -13   7  10       56.52       75.09     52.99 o
 -11   7  10       20.93       34.53     40.25 o
  -9   7  10        1.86       46.31     35.13 o
  -7   7  10       69.11       98.15     32.06 o
  -5   7  10       64.66       66.12     46.01 o
  -3   7  10        5.01       30.66     28.61 o
  -1   7  10      378.91      389.45     29.63 o
   1   7  10      417.43      437.47     33.58 o
   3   7  10        2.54       22.18     21.48 o
   5   7  10       82.26       96.20     28.44 o
   7   7  10       81.28       77.42     25.74 o
   9   7  10       31.65      -30.88     56.75 o
  11   7  10       44.17      120.09     58.63 o
 -10   8  10        0.06        1.29     46.85 o
  -8   8  10        0.71       14.42     41.34 o
  -6   8  10        0.30       15.03     33.14 o
  -4   8  10       37.09        4.97     24.57 o
  -2   8  10      306.10      310.29     39.44 o
   0   8  10      110.88      100.96     24.44 o
   2   8  10       33.13       28.90     22.29 o
   4   8  10       95.33       66.12     25.09 o
   6   8  10      184.18      173.04     34.67 o
   8   8  10        0.52       62.75     48.53 o
  10   8  10        9.74       40.29     43.89 o
  -7   9  10        0.31       28.63     29.19 o
  -5   9  10       32.74       18.87     25.57 o
  -3   9  10       39.82       37.06     28.34 o
  -1   9  10       30.13       52.55     28.12 o
   1   9  10       34.59       23.24     27.77 o
   3   9  10       22.18       32.43     32.73 o
   5   9  10       72.10       55.80     38.78 o
   7   9  10       48.19       13.37     33.70 o
 -17   1  11       10.51       33.64     37.65 o
 -15   1  11       99.70      139.94     35.54 o
 -13   1  11      168.21      191.39     34.51 o
 -11   1  11      657.48      707.22     46.83 o
  -9   1  11      546.01      473.05    157.05 o
  -7   1  11      910.37      941.57    100.52 o
  -5   1  11       44.03       45.19     18.79 o
  -3   1  11     3052.17     2937.93    161.18 o
  -1   1  11     3719.44     3794.37    271.90 o
   1   1  11      426.46      438.65     23.32 o
   3   1  11     4402.02     4085.82    252.06 o
   5   1  11     1400.29     1317.64     77.53 o
   7   1  11     3272.07     3560.54    287.87 o
   9   1  11     1115.92     1147.43     48.90 o
  11   1  11     1024.54     1046.88     42.68 o
  13   1  11      540.47      569.53     28.89 o
  15   1  11        4.50      -12.91     38.24 o
  17   1  11       25.06       41.14     41.12 o
 -18   2  11        5.45       13.63     27.76 o
 -16   2  11        1.12        3.35     39.93 o
 -14   2  11      239.77      300.55     47.28 o
 -12   2  11      468.93      343.53    117.95 o
 -10   2  11      148.81      164.38     32.43 o
  -8   2  11      564.31      555.96     76.55 o
  -6   2  11     1967.41     2050.26    190.99 o
  -4   2  11      266.59      254.87     27.21 o
  -2   2  11     8999.19    10096.32    678.82 o
   0   2  11     4688.62     4400.51    242.42 o
   2   2  11     2825.02     2184.93    168.83 o
   4   2  11       32.48       46.60     21.56 o
   6   2  11        3.46       12.16     19.84 o
   8   2  11      218.49      236.86     22.97 o
  10   2  11      403.02      386.28     27.87 o
  12   2  11       23.17       42.94     24.62 o
  14   2  11      815.94      695.51    131.07 o
  16   2  11        2.64       16.04     43.47 o
 -17   3  11        0.68      -17.78     31.22 o
 -15   3  11       19.57       32.38     36.88 o
 -13   3  11     1600.52     1559.01    102.99 o
 -11   3  11       28.47       28.02     33.94 o
  -9   3  11        0.92      -14.22     27.40 o
  -7   3  11      354.04      279.60     24.40 o
  -5   3  11      165.75      204.77     27.86 o
  -3   3  11      828.02      751.30     91.26 o
  -1   3  11      666.37      671.29     29.02 o
   1   3  11      602.17      660.60     37.85 o
   3   3  11     1895.16     1916.50     52.01 o
   5   3  11      121.39      124.99     21.75 o
   7   3  11      136.91      136.35     24.67 o
   9   3  11      225.61      276.90     25.18 o
  11   3  11      134.10      111.49     25.76 o
  13   3  11       37.15       11.67     29.48 o
  15   3  11      128.26       48.13     58.95 o
 -16   4  11        7.71        7.05     26.87 o
 -14   4  11        7.92       22.22     39.85 o
 -12   4  11       15.51        5.68     33.39 o
 -10   4  11      537.48      526.50     38.35 o
  -8   4  11      990.81     1175.58     30.77 o
  -6   4  11     2824.45     3146.47    194.73 o
  -4   4  11      393.61      407.54     79.36 o
  -2   4  11       39.89       56.99     23.05 o
   0   4  11      823.99      685.55     82.05 o
   2   4  11      856.21      809.71     24.51 o
   4   4  11       92.92      112.92     28.85 o
   6   4  11        2.68       20.80     27.10 o
   8   4  11       38.86       70.63     27.12 o
  10   4  11        6.78      -11.60     34.69 o
  12   4  11      333.94      344.89     72.68 o
  14   4  11       22.12       68.19     56.91 o
  16   4  11        4.40       45.78     60.20 o
 -15   5  11       11.99       16.05     37.36 o
 -13   5  11       62.27       40.68     40.25 o
 -11   5  11      497.36      449.07     37.66 o
  -9   5  11      320.48      345.61     29.45 o
  -7   5  11      190.50      209.68     28.39 o
  -5   5  11        3.34       19.57     21.21 o
  -3   5  11       12.18       21.83     28.03 o
  -1   5  11      364.75      392.19     24.57 o
   1   5  11     2556.53     2387.55    114.69 o
   3   5  11      915.65      863.73     43.93 o
   5   5  11       12.74      -34.71     29.79 o
   7   5  11      393.34      417.90     55.10 o
   9   5  11     1242.07     1399.77    133.23 o
  11   5  11       21.21       27.59     53.61 o
  13   5  11      100.98       61.14     39.98 o
  15   5  11        0.00       16.62     60.51 o
 -14   6  11       30.01       21.44     33.59 o
 -12   6  11        0.03       -6.97     25.56 o
 -10   6  11       55.50       22.36     43.62 o
  -8   6  11      232.92      270.57     31.37 o
  -6   6  11        2.11        0.50     24.04 o
  -4   6  11       26.08       13.29     24.00 o
  -2   6  11      117.13       83.14     28.70 o
   0   6  11      296.27      250.50     28.40 o
   2   6  11       13.43       38.37     21.90 o
   4   6  11      263.40      267.02     63.53 o
   6   6  11      465.32      417.50     61.70 o
   8   6  11      365.07      300.25     27.49 o
  10   6  11      216.11      218.66     29.15 o
  12   6  11       18.14      -26.65     57.85 o
 -13   7  11       15.47       10.41     41.78 o
 -11   7  11        3.57       -6.03     26.20 o
  -9   7  11       95.03       70.24     25.62 o
  -7   7  11        6.22        6.78     25.01 o
  -5   7  11       86.04      105.23     24.36 o
  -3   7  11       83.67      124.05     24.34 o
  -1   7  11       14.77        4.62     25.31 o
   1   7  11        8.33       39.41     25.30 o
   3   7  11       33.58       37.86     23.25 o
   5   7  11       94.76       85.95     25.12 o
   7   7  11       93.28       87.43     23.85 o
   9   7  11      409.00      390.28     50.69 o
  11   7  11       50.27      106.76     59.10 o
 -10   8  11       22.46       59.72     29.69 o
  -8   8  11        8.82       16.37     27.22 o
  -6   8  11      137.16      126.13     25.63 o
  -4   8  11        9.70       18.22     20.23 o
  -2   8  11       17.86       -9.47     25.89 o
   0   8  11       32.66       41.48     27.14 o
   2   8  11       12.24       14.49     25.07 o
   4   8  11       45.65       25.62     27.73 o
   6   8  11       61.34       56.57     32.48 o
   8   8  11        0.35       44.13     37.94 o
  -7   9  11       55.28       58.26     26.46 o
  -5   9  11      196.03      142.50     32.15 o
  -3   9  11      133.54       89.62     25.68 o
  -1   9  11        8.98       23.35     24.08 o
   1   9  11       19.31       25.12     39.93 o
   3   9  11        4.03       -3.95     33.33 o
   5   9  11        3.28       18.16     34.28 o
 -18   0  12        2.11       39.66     55.18 o
 -16   0  12       29.54       49.23     51.26 o
 -14   0  12      283.03      326.63     50.34 o
 -12   0  12      132.82      156.00     47.66 o
 -10   0  12      927.33      974.59     53.20 o
  -8   0  12       78.59      126.05     46.25 o
  -6   0  12      876.26      924.93     34.23 o
  -4   0  12     2877.46     3457.20     60.82 o
  -2   0  12     9636.22     8455.88    352.06 o
   0   0  12     4288.24     3654.94     64.11 o
   2   0  12     2544.23     2480.49    415.83 o
   4   0  12     5457.13     5828.46    851.50 o
   6   0  12      280.33      253.28     49.56 o
   8   0  12     2983.42     2804.75    536.69 o
  10   0  12      682.18      707.75     38.66 o
  12   0  12       38.17       31.73     36.78 o
  14   0  12       11.90       45.87     39.24 o
  16   0  12       19.91       66.31     57.38 o
 -17   1  12        9.15       13.11     37.68 o
 -15   1  12       63.05       75.84     25.00 o
 -13   1  12      874.93      761.30     71.23 o
 -11   1  12      694.43      630.84     50.44 o
  -9   1  12      113.31      115.02     35.16 o
  -7   1  12     3071.18     3025.72    177.09 o
  -5   1  12        0.00       18.41     18.54 o
  -3   1  12     2565.12     2332.52    120.37 o
  -1   1  12     1030.21      959.35     58.77 o
   1   1  12      546.74      524.16     25.35 o
   3   1  12      123.60      112.15     24.37 o
   5   1  12     1727.68     1725.81    140.50 o
   7   1  12      411.64      406.75     34.81 o
   9   1  12      871.27      984.11     25.63 o
  11   1  12       65.67       83.94     24.59 o
  13   1  12      333.69      330.06     28.57 o
  15   1  12      107.97      101.17     38.80 o
  17   1  12       23.10       19.72     46.35 o
 -18   2  12        3.62       14.92     34.45 o
 -16   2  12       14.44       25.79     37.43 o
 -14   2  12       23.97        2.42     28.36 o
 -12   2  12      218.81      248.28     35.75 o
 -10   2  12        1.38       24.49     26.49 o
  -8   2  12      321.05      289.24     28.38 o
  -6   2  12      834.38      883.92     53.76 o
  -4   2  12     1066.73     1179.36    120.65 o
  -2   2  12     3733.55     4211.09    119.42 o
   0   2  12     4849.82     5176.19    298.03 o
   2   2  12      993.68     1023.76    102.76 o
   4   2  12      356.59      342.25     28.89 o
   6   2  12      971.10      890.67     22.46 o
   8   2  12      151.73      179.47     23.68 o
  10   2  12       31.20       22.49     22.80 o
  12   2  12        0.06       14.48     22.80 o
  14   2  12      167.07      153.72     42.49 o
  16   2  12       55.16       36.24     34.59 o
 -17   3  12        0.57       29.56     36.09 o
 -15   3  12       74.41      147.46     37.30 o
 -13   3  12      190.92      189.52     36.10 o
 -11   3  12      123.09       88.19     41.19 o
  -9   3  12     1039.45      968.57    160.29 o
  -7   3  12      686.49      726.13     73.00 o
  -5   3  12     2325.99     2375.75     43.33 o
  -3   3  12       14.16       26.13     26.91 o
  -1   3  12      319.26      302.00     21.85 o
   1   3  12     1014.29      960.59     66.26 o
   3   3  12      228.68      269.64     22.19 o
   5   3  12      404.31      379.86     71.38 o
   7   3  12        0.34      -10.42     22.41 o
   9   3  12       66.89       70.63     26.02 o
  11   3  12      193.97      226.30     26.17 o
  13   3  12      355.91      427.13     35.80 o
  15   3  12        5.11       -8.49     47.88 o
 -16   4  12       30.07        1.54     32.93 o
 -14   4  12        6.05       51.29     37.38 o
 -12   4  12       59.48       60.93     41.55 o
 -10   4  12      264.24      311.80     28.86 o
  -8   4  12     1575.66     1343.14    129.36 o
  -6   4  12     1427.08     1525.27     31.88 o
  -4   4  12      678.66      610.29    104.27 o
  -2   4  12      221.17      208.66     43.81 o
   0   4  12       42.02       45.95     27.53 o
   2   4  12      308.17      338.77     42.96 o
   4   4  12       42.22       62.75     28.59 o
   6   4  12      553.73      541.03     28.58 o
   8   4  12      321.98      360.45     33.10 o
  10   4  12      126.24      142.56     25.03 o
  12   4  12        3.44       -0.69     31.76 o
  14   4  12       21.18       58.79     38.88 o
 -15   5  12        7.01       24.48     27.39 o
 -13   5  12       33.94       45.87     31.66 o
 -11   5  12      212.54      164.07     27.82 o
  -9   5  12      150.74      207.72     30.40 o
  -7   5  12      110.50      124.90     28.81 o
  -5   5  12        0.79       12.21     21.31 o
  -3   5  12      168.44      199.01     28.14 o
  -1   5  12        1.61       13.99     20.56 o
   1   5  12      810.38      934.63     27.67 o
   3   5  12       38.01       49.55     25.23 o
   5   5  12     1547.64     1472.61     89.04 o
   7   5  12       46.32       49.92     28.02 o
   9   5  12       20.59       38.14     26.00 o
  11   5  12      109.98       98.77     54.25 o
  13   5  12       73.66       59.26     57.54 o
 -14   6  12        8.91       19.35     38.15 o
 -12   6  12        2.78       24.41     26.96 o
 -10   6  12        7.13       23.64     29.55 o
  -8   6  12       31.43       47.96     29.09 o
  -6   6  12        5.00      -14.04     28.45 o
  -4   6  12        2.79       33.63     24.42 o
  -2   6  12      271.14      292.60     29.08 o
   0   6  12        2.19        7.51     23.61 o
   2   6  12       72.42       98.39     39.55 o
   4   6  12      205.73      204.54     26.44 o
   6   6  12     1033.76      999.19     74.99 o
   8   6  12      118.58      126.75     33.30 o
  10   6  12       76.05      104.78     32.74 o
  12   6  12       52.06       32.30     58.01 o
 -11   7  12       16.73       61.07     34.43 o
  -9   7  12       70.14       73.68     26.53 o
  -7   7  12        1.20       -1.85     29.67 o
  -5   7  12      143.53      124.30     29.94 o
  -3   7  12        2.32       26.00     29.17 o
  -1   7  12      333.23      299.64     30.15 o
   1   7  12      166.48      196.12     22.98 o
   3   7  12      150.75      161.82     38.25 o
   5   7  12       46.31       31.86     26.52 o
   7   7  12       14.64       50.05     33.51 o
   9   7  12       12.52       -2.99     30.38 o
  11   7  12       61.77      133.41     59.42 o
 -10   8  12        0.38      -16.82     30.03 o
  -8   8  12       57.87       41.84     32.74 o
  -6   8  12      295.21      281.73     44.71 o
  -4   8  12       99.70      111.60     27.76 o
  -2   8  12       14.79       -7.80     22.23 o
   0   8  12      186.66      164.69     22.20 o
   2   8  12       58.79       83.52     27.75 o
   4   8  12        3.52       -2.48     31.53 o
   6   8  12        0.00       18.05     34.96 o
   8   8  12       59.87       23.64     42.26 o
  -5   9  12       35.43       39.85     27.04 o
  -3   9  12        4.31       33.38     29.40 o
  -1   9  12        2.30       49.58     29.20 o
   1   9  12       23.41       40.75     24.11 o
   3   9  12        1.70       27.71     33.71 o
   5   9  12        3.74       52.50     34.53 o
 -17   1  13        2.28       42.82     41.15 o
 -15   1  13      145.60      164.01     30.45 o
 -13   1  13      336.11      301.64     35.78 o
 -11   1  13      103.48      108.43     38.02 o
  -9   1  13       34.44       45.72     26.58 o
  -7   1  13      398.40      379.39     70.66 o
  -5   1  13      738.85      896.17     41.84 o
  -3   1  13      249.14      266.06     27.89 o
  -1   1  13       52.85       73.71     19.47 o
   1   1  13       42.55       63.46     19.59 o
   3   1  13     5325.73     4638.00    612.44 o
   5   1  13       46.21       67.11     27.48 o
   7   1  13      239.83      214.45     22.66 o
   9   1  13       26.45       54.01     22.96 o
  11   1  13      136.10      134.66     21.61 o
  13   1  13     1171.45     1303.05     50.83 o
  15   1  13      179.30      165.29     39.07 o
  17   1  13       14.49      -11.53     46.66 o
 -16   2  13       67.66      109.95     38.01 o
 -14   2  13      117.12       77.58     29.37 o
 -12   2  13      181.15      185.57     34.87 o
 -10   2  13        0.64       31.06     26.86 o
  -8   2  13       36.36       42.10     20.53 o
  -6   2  13      914.70     1003.43     30.57 o
  -4   2  13     5214.58     4931.32    783.61 o
  -2   2  13        6.60       20.92     21.30 o
   0   2  13       10.84      -24.79     20.36 o
   2   2  13      116.91      111.57     21.81 o
   4   2  13       39.32       67.64     21.69 o
   6   2  13       46.07       75.47     24.38 o
   8   2  13       22.80       35.46     24.94 o
  10   2  13       90.13       96.00     23.56 o
  12   2  13     1270.66     1503.22    143.54 o
  14   2  13      270.25      207.43     37.84 o
  16   2  13        2.40       27.87     44.74 o
 -17   3  13        2.88       79.49     43.97 o
 -15   3  13      100.51       77.89     53.07 o
 -13   3  13      239.23      260.49     36.02 o
 -11   3  13      176.90      149.55     27.86 o
  -9   3  13      186.64      205.43     27.61 o
  -7   3  13     1239.53     1167.35    228.10 o
  -5   3  13      478.22      463.16     25.58 o
  -3   3  13      760.02      819.51     28.77 o
  -1   3  13        4.12       19.45     17.54 o
   1   3  13     1964.69     2124.12     33.95 o
   3   3  13      133.70      126.86     20.23 o
   5   3  13      390.67      383.66     27.85 o
   7   3  13        2.20       20.24     22.07 o
   9   3  13      201.03      248.02     34.15 o
  11   3  13      276.61      318.46     44.45 o
  13   3  13       87.57       93.89     32.07 o
  15   3  13        9.83       15.12     35.12 o
 -16   4  13        6.15       24.39     43.52 o
 -14   4  13       38.22       32.51     37.54 o
 -12   4  13       42.43       57.17     29.64 o
 -10   4  13      106.32       58.94     25.83 o
  -8   4  13      383.87      404.79     29.51 o
  -6   4  13       95.27       99.81     27.81 o
  -4   4  13     1314.92     1445.97     57.60 o
  -2   4  13     2571.16     2429.45    257.79 o
   0   4  13      227.52      200.44     22.07 o
   2   4  13      635.86      672.02     29.50 o
   4   4  13      921.98      821.91     53.53 o
   6   4  13      180.05      191.18     25.77 o
   8   4  13        0.14      102.90     27.67 o
  10   4  13        0.49       17.46     32.35 o
  12   4  13       88.32       77.42     31.90 o
  14   4  13        0.69       47.97     57.38 o
 -15   5  13       33.60       -7.95     36.37 o
 -13   5  13      121.82       80.54     45.94 o
 -11   5  13      379.98      328.02     35.98 o
  -9   5  13       59.64       59.48     24.27 o
  -7   5  13     2190.89     1722.49    398.46 o
  -5   5  13      491.23      559.67     29.32 o
  -3   5  13        0.32       15.86     27.60 o
  -1   5  13       85.50      110.55     35.66 o
   1   5  13       21.03       38.98     24.28 o
   3   5  13      542.27      478.42     45.92 o
   5   5  13     3235.85     3375.78    215.62 o
   7   5  13      986.45     1076.59    120.05 o
   9   5  13      665.40      749.57     58.06 o
  11   5  13       35.96       12.70     39.19 o
  13   5  13        3.05      -67.72     57.69 o
 -14   6  13       11.73       16.24     33.05 o
 -12   6  13       25.81      -19.68     27.64 o
 -10   6  13        3.36       22.94     30.97 o
  -8   6  13      294.77      239.75     59.73 o
  -6   6  13      139.34       98.97     21.83 o
  -4   6  13      200.74      181.52     28.59 o
  -2   6  13       13.90       -6.23     21.62 o
   0   6  13      200.44      209.19     42.53 o
   2   6  13       12.28       27.40     53.54 o
   4   6  13       60.09       57.67     29.50 o
   6   6  13       16.99       14.11     27.75 o
   8   6  13       36.02       61.38     25.59 o
  10   6  13        8.94      -44.24     33.55 o
  12   6  13        1.11       58.16     58.32 o
 -11   7  13        0.08       21.41     36.31 o
  -9   7  13      118.26      103.15     27.30 o
  -7   7  13       11.82       51.32     29.90 o
  -5   7  13        7.67       10.55     25.28 o
  -3   7  13      186.11      254.02     30.05 o
  -1   7  13      239.08      169.70     32.99 o
   1   7  13       49.88       74.17     29.65 o
   3   7  13        0.49       30.30     35.61 o
   5   7  13      236.64      204.46     34.55 o
   7   7  13        2.08       30.94     34.00 o
   9   7  13        0.65        5.80     41.17 o
  11   7  13        0.32       17.56     42.64 o
 -10   8  13        0.59       -0.23     34.12 o
  -8   8  13        9.35       37.36     32.70 o
  -6   8  13      151.90      129.54     23.37 o
  -4   8  13      178.42      250.88     32.06 o
  -2   8  13        4.99        4.99     27.67 o
   0   8  13        8.96       41.17     31.11 o
   2   8  13        3.40      -19.46     24.87 o
   4   8  13      122.30      102.78     32.58 o
   6   8  13       13.05       17.21     26.38 o
   8   8  13       15.57       31.66     32.61 o
  -5   9  13       27.64       14.40     30.36 o
  -3   9  13        0.24       19.35     29.14 o
  -1   9  13       29.38       64.17     29.50 o
   1   9  13       29.20       57.49     29.37 o
   3   9  13       29.82       43.06     27.42 o
   5   9  13        2.49       42.41     31.86 o
 -18   0  14        6.40       33.23     56.91 o
 -16   0  14        0.87        6.58     53.46 o
 -14   0  14        0.19      -14.11     49.22 o
 -12   0  14      465.08      514.75     50.03 o
 -10   0  14      543.53      643.45     49.41 o
  -8   0  14     2835.49     2357.49   1140.64 o
  -6   0  14     4361.07     5378.87    385.35 o
  -4   0  14      735.54      701.00     89.85 o
  -2   0  14     9572.74     8241.40     80.59 o
   0   0  14     1269.26     1439.84     37.88 o
   2   0  14     1399.83     1741.33     61.20 o
   4   0  14     3224.81     2658.28     32.85 o
   6   0  14     5463.00     4415.06    127.60 o
   8   0  14      945.93      991.10     53.52 o
  10   0  14      190.50      158.94     36.75 o
  12   0  14      102.58      135.44     36.93 o
  14   0  14        0.01       14.33     39.12 o
  16   0  14       21.77       31.51     56.44 o
 -17   1  14        0.40      -12.28     38.79 o
 -15   1  14       13.99       31.20     29.35 o
 -13   1  14        8.30      -21.99     33.97 o
 -11   1  14      129.41      182.12     33.85 o
  -9   1  14        4.72       32.64     28.24 o
  -7   1  14      771.82      664.22    104.42 o
  -5   1  14      993.23      920.24     21.78 o
  -3   1  14     3889.24     4093.66    200.57 o
  -1   1  14     2646.16     2809.53    240.77 o
   1   1  14       18.87        8.06     20.90 o
   3   1  14     1144.36     1248.57    133.09 o
   5   1  14     1697.66     1571.78     82.04 o
   7   1  14       80.83       67.08     20.08 o
   9   1  14       43.56       56.96     25.10 o
  11   1  14        7.25      -12.41     23.36 o
  13   1  14        2.67       35.26     27.43 o
  15   1  14        7.31       23.21     33.16 o
 -16   2  14       20.14       23.91     38.01 o
 -14   2  14        5.41        3.20     35.96 o
 -12   2  14      441.07      494.98     36.15 o
 -10   2  14      125.01      128.23     23.46 o
  -8   2  14        1.19        5.00     27.37 o
  -6   2  14      635.33      570.40     20.99 o
  -4   2  14      186.71      160.04     27.48 o
  -2   2  14       36.39       29.55     19.13 o
   0   2  14    30609.87    33740.69   1905.44 o
   2   2  14     6855.54     6163.76    365.19 o
   4   2  14       79.89       87.18     21.75 o
   6   2  14     1507.50     1363.27    137.38 o
   8   2  14      561.34      501.57     55.04 o
  10   2  14       19.66       27.01     25.74 o
  12   2  14       21.55       16.24     24.27 o
  14   2  14       71.79       84.68     34.84 o
  16   2  14       25.29        0.94     45.35 o
 -17   3  14        9.90       25.57     41.43 o
 -15   3  14       15.93       26.07     40.60 o
 -13   3  14       12.62       53.33     28.61 o
 -11   3  14      161.22      148.66     34.63 o
  -9   3  14       21.85       16.13     23.36 o
  -7   3  14      633.77      567.54     64.28 o
  -5   3  14     3289.60     3023.76    181.34 o
  -3   3  14      234.01      199.59     24.70 o
  -1   3  14      854.81      841.67     54.82 o
   1   3  14     3943.85     3402.50    149.08 o
   3   3  14     2922.64     3064.46     69.81 o
   5   3  14       29.46       42.51     24.37 o
   7   3  14      542.04      508.16     43.77 o
   9   3  14        0.07       16.63     22.61 o
  11   3  14       54.07       58.32     24.85 o
  13   3  14      402.36      377.27     37.64 o
  15   3  14        4.65        1.87     43.94 o
 -16   4  14       79.45      105.66     44.58 o
 -14   4  14      237.46      191.25     38.76 o
 -12   4  14       34.27       37.35     28.90 o
 -10   4  14       36.30       64.93     27.90 o
  -8   4  14     1193.88     1145.05     83.43 o
  -6   4  14       22.85       13.37     24.13 o
  -4   4  14      971.33      983.03     76.79 o
  -2   4  14      899.15     1028.04     29.96 o
   0   4  14      288.44      228.62     69.94 o
   2   4  14       83.10      110.83     29.45 o
   4   4  14      522.28      525.51     30.32 o
   6   4  14     1732.81     1774.38     99.68 o
   8   4  14        7.43       22.87     25.92 o
  10   4  14       57.89       31.32     22.67 o
  12   4  14       92.20       50.76     46.21 o
  14   4  14        8.73      -60.04     57.69 o
 -15   5  14       13.80       28.99     34.08 o
 -13   5  14       30.09       16.61     30.69 o
 -11   5  14       14.18       46.73     29.50 o
  -9   5  14       76.77       86.57     28.53 o
  -7   5  14     1943.76     1617.70    219.78 o
  -5   5  14       84.21       61.82     21.69 o
  -3   5  14       42.72       69.99     21.40 o
  -1   5  14       73.20       33.43     33.12 o
   1   5  14        0.54       41.81     33.48 o
   3   5  14       13.68       30.69     20.28 o
   5   5  14       37.82      131.45     70.86 o
   7   5  14      906.80      910.19    123.33 o
   9   5  14       11.31        1.90     28.79 o
  11   5  14       16.46       43.07     27.55 o
  13   5  14        0.47       -9.75     35.14 o
 -14   6  14        2.49       13.80     39.19 o
 -12   6  14        7.08        7.23     29.01 o
 -10   6  14        7.70       28.88     31.42 o
  -8   6  14       71.68       48.44     25.35 o
  -6   6  14       75.54       67.85     28.73 o
  -4   6  14        5.79      -32.52     28.83 o
  -2   6  14       18.43       12.02     22.45 o
   0   6  14      125.50      128.35     22.67 o
   2   6  14        3.82       23.62     40.05 o
   4   6  14       75.56       74.08     21.03 o
   6   6  14        2.14        9.76     39.57 o
   8   6  14        0.12       44.66     33.09 o
  10   6  14        0.02        9.17     30.03 o
  12   6  14        1.27      -19.28     58.94 o
 -11   7  14        8.12       32.39     29.70 o
  -9   7  14       26.19        8.98     38.01 o
  -7   7  14      143.75      107.49     26.22 o
  -5   7  14       30.45       81.70     29.76 o
  -3   7  14       10.27       41.31     39.92 o
  -1   7  14       74.37       79.74     29.33 o
   1   7  14        0.66       21.38     34.84 o
   3   7  14       13.71      -14.61     37.39 o
   5   7  14        0.04       -0.82     30.15 o
   7   7  14       60.64      121.35     30.50 o
   9   7  14       14.55      -17.52     41.55 o
  11   7  14        0.68      100.17     42.80 o
  -8   8  14        0.75       29.78     27.92 o
  -6   8  14       68.97       62.04     27.85 o
  -4   8  14       59.26       32.98     28.29 o
  -2   8  14        5.72       25.05     26.64 o
   0   8  14      249.87      182.41     37.79 o
   2   8  14        0.01       23.04     36.83 o
   4   8  14        1.56       14.88     25.90 o
   6   8  14        1.92      -15.66     33.61 o
   8   8  14       89.93       46.51     34.08 o
  -5   9  14       21.56       14.33     25.38 o
  -3   9  14        3.18      -12.28     34.07 o
  -1   9  14       14.80      -12.21     21.13 o
   1   9  14       10.14       41.15     33.41 o
   3   9  14       20.30       50.12     27.71 o
 -17   1  15       41.78       67.01     38.96 o
 -15   1  15       13.93       50.79     29.75 o
 -13   1  15       16.97       30.50     34.75 o
 -11   1  15        7.18       -4.28     32.65 o
  -9   1  15      153.44      160.62     34.31 o
  -7   1  15      916.63      956.50    150.22 o
  -5   1  15     6868.88     7188.58    555.98 o
  -3   1  15        0.04      -10.10     19.27 o
  -1   1  15       21.86       18.03     21.23 o
   1   1  15      408.00      418.37     24.65 o
   3   1  15      586.01      638.99     41.89 o
   5   1  15      360.20      297.47     31.59 o
   7   1  15       84.50      117.94     22.62 o
   9   1  15       58.70       71.81     25.64 o
  11   1  15       38.96       41.51     23.24 o
  13   1  15       10.89       15.32     31.16 o
  15   1  15        0.19       19.15     26.35 o
 -16   2  15        1.93       50.55     38.44 o
 -14   2  15      121.33      138.70     36.29 o
 -12   2  15      184.71      158.71     28.48 o
 -10   2  15        0.16       28.43     23.14 o
  -8   2  15      121.68      153.82     25.91 o
  -6   2  15       36.86       27.53     22.97 o
  -4   2  15      112.78      137.40     23.36 o
  -2   2  15     6242.78     5016.57    257.11 o
   0   2  15    11424.90    12005.57    769.06 o
   2   2  15     3722.18     3792.45    128.18 o
   4   2  15      116.10      111.53     18.57 o
   6   2  15        0.16      -16.09     24.18 o
   8   2  15      833.62      854.51     50.86 o
  10   2  15      282.63      222.99     37.81 o
  12   2  15       78.39       73.72     25.51 o
  14   2  15       58.76       64.96     32.86 o
  16   2  15        4.74       -6.28     36.09 o
 -15   3  15       41.40       34.41     38.22 o
 -13   3  15       54.89       42.15     29.66 o
 -11   3  15      220.19      243.28     28.14 o
  -9   3  15        5.38       23.42     27.62 o
  -7   3  15      361.84      356.15     36.15 o
  -5   3  15       10.17       11.74     23.53 o
  -3   3  15       23.89       52.66     27.12 o
  -1   3  15     1976.68     1768.51    147.96 o
   1   3  15      774.95      700.55     36.21 o
   3   3  15        0.02       11.50     23.79 o
   5   3  15        4.08       17.64     20.66 o
   7   3  15      121.08      125.98     25.11 o
   9   3  15      142.50      131.60     23.96 o
  11   3  15      134.01      162.80     28.24 o
  13   3  15       79.74       65.36     34.38 o
  15   3  15        2.66      -28.52     31.86 o
 -16   4  15        3.00       -4.00     41.56 o
 -14   4  15       75.13       72.74     42.96 o
 -12   4  15       39.61       39.57     28.56 o
 -10   4  15      371.13      427.94     29.11 o
  -8   4  15      398.92      449.96     29.44 o
  -6   4  15      294.68      272.64     35.46 o
  -4   4  15      900.13      875.94     86.75 o
  -2   4  15       10.28       21.99     27.27 o
   0   4  15       30.82       60.52     33.36 o
   2   4  15        1.14        1.89     27.94 o
   4   4  15        2.43       16.60     19.90 o
   6   4  15      267.96      259.10     25.89 o
   8   4  15     2787.63     2780.71     51.63 o
  10   4  15        9.10       35.55     28.27 o
  12   4  15       24.77        8.25     33.78 o
  14   4  15        6.30       -4.24     36.12 o
 -15   5  15        9.25       61.61     54.08 o
 -13   5  15      104.37       59.38     31.05 o
 -11   5  15        6.92        8.12     29.57 o
  -9   5  15      250.39      267.55     30.96 o
  -7   5  15     1076.58     1215.28     48.49 o
  -5   5  15     1324.01     1420.44     35.51 o
  -3   5  15      613.57      637.02     29.31 o
  -1   5  15       14.03       13.45     32.86 o
   1   5  15       23.08       29.95     33.57 o
   3   5  15     1647.82     1588.17    224.18 o
   5   5  15      562.31      534.40     99.13 o
   7   5  15      117.49       91.63     24.07 o
   9   5  15       32.21       11.77     37.58 o
  11   5  15        6.10       62.55     48.13 o
  13   5  15        0.86       -1.41     58.63 o
 -12   6  15       26.36       38.51     28.33 o
 -10   6  15        1.74      -16.04     26.17 o
  -8   6  15       79.13       43.38     29.94 o
  -6   6  15      132.45      126.75     25.90 o
  -4   6  15      205.31      223.62     36.92 o
  -2   6  15       95.29       68.13     28.21 o
   0   6  15      201.48      192.04     28.08 o
   2   6  15      370.50      339.51     39.21 o
   4   6  15       25.16       12.99     29.25 o
   6   6  15        0.96       25.19     36.28 o
   8   6  15       82.70       34.68     31.30 o
  10   6  15        3.28       10.63     46.20 o
  12   6  15       70.21       82.11     37.17 o
 -11   7  15        0.30      -27.81     28.40 o
  -9   7  15        1.41       32.39     31.60 o
  -7   7  15        0.03       13.59     21.65 o
  -5   7  15       28.26       59.16     30.04 o
  -3   7  15       70.72       66.83     23.17 o
  -1   7  15        3.12       27.35     23.44 o
   1   7  15      304.27      280.07     36.81 o
   3   7  15        3.13       -2.01     29.53 o
   5   7  15      136.40      128.42     31.52 o
   7   7  15        4.78       43.03     38.51 o
   9   7  15       91.07       57.40     40.58 o
  -8   8  15       56.88       74.46     33.73 o
  -6   8  15        0.64       32.51     32.12 o
  -4   8  15        2.72       30.96     31.46 o
  -2   8  15       59.82       37.33     31.12 o
   0   8  15       99.78       83.26     37.44 o
   2   8  15       20.43       21.27     37.78 o
   4   8  15        0.41       -1.51     38.84 o
   6   8  15      111.46      118.38     36.09 o
   8   8  15       28.72       20.05     31.13 o
  -3   9  15        2.39       26.65     30.38 o
  -1   9  15       22.80       24.00     27.09 o
   1   9  15       49.87       82.55     27.80 o
   3   9  15       21.42       28.01     41.46 o
 -16   0  16       44.15       62.24     53.77 o
 -14   0  16       66.20       35.43     36.22 o
 -12   0  16       16.17        2.82     47.81 o
 -10   0  16      121.98      142.21     49.23 o
  -8   0  16      233.04      243.51     94.48 o
  -6   0  16     1452.01     1492.99     46.10 o
  -4   0  16      928.77     1016.60     35.35 o
  -2   0  16      631.38      648.42     44.17 o
   0   0  16      621.13      605.69     26.28 o
   2   0  16        0.42       89.26     33.02 o
   4   0  16     2872.23     2711.29    332.45 o
   6   0  16      173.16      143.82     25.11 o
   8   0  16        8.97        7.66     29.02 o
  10   0  16       30.91       70.35     30.17 o
  12   0  16      214.52      266.17     39.51 o
  14   0  16       68.17       81.52     40.11 o
  16   0  16       40.93       -8.00     57.38 o
 -17   1  16        0.43       25.82     32.80 o
 -15   1  16        0.18       23.22     36.19 o
 -13   1  16        6.74       27.14     34.97 o
 -11   1  16        6.90       42.28     33.47 o
  -9   1  16       52.25       50.78     28.31 o
  -7   1  16      172.82      151.91     19.16 o
  -5   1  16       99.98       34.39     32.05 o
  -3   1  16       74.61      111.32     19.27 o
  -1   1  16     1971.70     2157.63    119.07 o
   1   1  16     6975.50     8366.30    114.19 o
   3   1  16       32.85       77.75     20.95 o
   5   1  16     1660.57     1902.28     91.77 o
   7   1  16      201.02      192.29     22.71 o
   9   1  16      704.45      820.70     31.15 o
  11   1  16      137.62      136.60     30.35 o
  13   1  16      124.65      131.81     32.15 o
  15   1  16       55.56       53.41     30.28 o
 -16   2  16       26.43       42.43     38.73 o
 -14   2  16        0.51      -13.79     29.92 o
 -12   2  16       29.54        5.22     28.38 o
 -10   2  16      106.01       64.92     23.56 o
  -8   2  16      417.62      385.73     34.13 o
  -6   2  16       13.61       38.80     22.90 o
  -4   2  16      422.15      455.16     29.03 o
  -2   2  16       11.40      -23.02     19.89 o
   0   2  16      531.60      496.47     36.52 o
   2   2  16      606.61      611.30     30.32 o
   4   2  16      387.15      390.87     20.57 o
   6   2  16      727.04      707.79    107.50 o
   8   2  16       70.02       61.51     20.95 o
  10   2  16      146.13      206.27     29.78 o
  12   2  16      269.98      259.81     32.01 o
  14   2  16       14.32       34.71     28.23 o
 -15   3  16        7.36      -37.61     38.59 o
 -13   3  16       47.21       53.45     30.04 o
 -11   3  16      139.62       92.87     44.22 o
  -9   3  16        0.37      -11.77     27.61 o
  -7   3  16        2.11       28.75     24.07 o
  -5   3  16       76.46       72.13     21.62 o
  -3   3  16       33.08       34.61     23.84 o
  -1   3  16      162.38      174.01     28.09 o
   1   3  16       47.20       74.17     26.91 o
   3   3  16      109.34       81.94     19.74 o
   5   3  16      124.90      140.56     20.56 o
   7   3  16      397.48      369.26     29.35 o
   9   3  16      710.60      666.33     57.81 o
  11   3  16        2.93       21.68     22.51 o
  13   3  16      132.12      105.88     29.49 o
  15   3  16      122.39       80.57     44.53 o
 -14   4  16      133.28      113.86     39.10 o
 -12   4  16      117.84       71.41     29.37 o
 -10   4  16       52.25       60.53     22.58 o
  -8   4  16      218.39      254.19     28.62 o
  -6   4  16     1804.17     1793.08    122.00 o
  -4   4  16      777.78      864.71     30.02 o
  -2   4  16       54.55       59.42     23.51 o
   0   4  16      109.41      146.68     23.70 o
   2   4  16      273.88      315.73     38.03 o
   4   4  16       32.55       47.56     20.11 o
   6   4  16     3293.17     3388.61    167.80 o
   8   4  16       71.48       48.01     23.62 o
  10   4  16       13.97       46.55     33.80 o
  12   4  16        3.37       17.27     24.19 o
  14   4  16        2.93      -34.65     59.73 o
 -13   5  16       13.76       51.52     33.24 o
 -11   5  16        1.35       30.09     31.25 o
  -9   5  16       12.73       28.01     28.72 o
  -7   5  16      302.27      243.24     47.60 o
  -5   5  16      768.72      727.72    109.70 o
  -3   5  16       19.11       42.52     28.03 o
  -1   5  16       27.58       14.22     32.82 o
   1   5  16       42.41       67.21     33.54 o
   3   5  16       27.23       76.29     34.73 o
   5   5  16       11.78       29.54     25.96 o
   7   5  16      181.61      216.09     42.57 o
   9   5  16        0.00       58.55     32.29 o
  11   5  16        0.95       -4.30     44.02 o
  13   5  16        3.60      -20.07     59.57 o
 -12   6  16       48.47       52.46     28.89 o
 -10   6  16        0.71       -3.04     25.86 o
  -8   6  16      102.61       81.37     29.92 o
  -6   6  16        0.36       26.15     31.86 o
  -4   6  16       32.30       17.14     28.73 o
  -2   6  16      137.54      148.65     28.23 o
   0   6  16        2.99        6.16     27.93 o
   2   6  16       26.15       78.14     34.61 o
   4   6  16        0.60       17.35     29.20 o
   6   6  16       81.15       87.17     38.80 o
   8   6  16        1.92       23.67     41.60 o
  10   6  16       36.39       52.72     44.67 o
  12   6  16        1.75       26.03     62.86 o
 -11   7  16        0.94       38.00     29.63 o
  -9   7  16       22.07       13.47     32.09 o
  -7   7  16       14.13       11.48     26.18 o
  -5   7  16        3.26       29.55     21.32 o
  -3   7  16       44.55       29.78     30.29 o
  -1   7  16        7.73       15.25     35.54 o
   1   7  16      194.56      209.96     43.46 o
   3   7  16      108.42       84.91     21.79 o
   5   7  16        1.67        3.33     24.62 o
   7   7  16      148.45      102.00     40.28 o
   9   7  16        0.07       19.55     39.62 o
  -8   8  16        1.08      -31.85     33.45 o
  -6   8  16        0.80       17.69     28.92 o
  -4   8  16        5.27        3.51     31.86 o
  -2   8  16       22.97       86.33     32.71 o
   0   8  16       32.75      -14.35     27.93 o
   2   8  16      169.98      157.31     29.09 o
   4   8  16        3.38       -2.16     39.08 o
   6   8  16      110.72       64.25     30.02 o
  -1   9  16        3.35       -2.35     27.98 o
   1   9  16        8.37       38.06     30.92 o
 -17   1  17       14.58       39.62     49.54 o
 -15   1  17        1.04       45.18     37.57 o
 -13   1  17       27.62       53.95     36.01 o
 -11   1  17       79.59       58.09     34.14 o
  -9   1  17       76.97       59.13     23.01 o
  -7   1  17        9.70      -17.71     18.63 o
  -5   1  17      416.83      398.86     46.86 o
  -3   1  17     1621.78     1676.87     95.37 o
  -1   1  17     1042.08     1104.78     64.52 o
   1   1  17      961.02     1002.79     49.32 o
   3   1  17      553.79      502.10     29.80 o
   5   1  17      536.41      629.00     25.63 o
   7   1  17        0.39      -11.56     34.32 o
   9   1  17      433.77      379.60     37.19 o
  11   1  17       56.82       95.68     29.85 o
  13   1  17       50.53       51.42     31.88 o
  15   1  17        3.32        3.94     26.66 o
 -16   2  17        4.02       13.71     31.94 o
 -14   2  17       61.38      107.47     30.05 o
 -12   2  17      191.05      140.46     29.30 o
 -10   2  17      625.08      654.04     30.19 o
  -8   2  17      110.55      112.77     23.86 o
  -6   2  17        1.38       34.16     27.90 o
  -4   2  17      289.13      292.26     24.68 o
  -2   2  17      169.49      174.47     21.29 o
   0   2  17      426.68      357.64     27.03 o
   2   2  17       30.16       60.23     19.69 o
   4   2  17     1275.02     1321.07     42.52 o
   6   2  17      829.53      943.51     30.45 o
   8   2  17      751.13      743.81     57.21 o
  10   2  17      495.84      476.53     26.63 o
  12   2  17       10.87       21.99     26.82 o
  14   2  17       54.85       43.11     33.15 o
 -15   3  17        1.28       60.26     42.09 o
 -13   3  17      199.55      156.88     30.44 o
 -11   3  17     1123.86      957.72     77.86 o
  -9   3  17      114.10      119.51     20.09 o
  -7   3  17        0.92      -16.12     21.66 o
  -5   3  17        0.00       -6.05     23.43 o
  -3   3  17       15.18       25.22     18.58 o
  -1   3  17        5.96       18.02     17.77 o
   1   3  17      215.13      190.12     27.07 o
   3   3  17      780.54      919.12     54.90 o
   5   3  17      816.92      832.76     51.12 o
   7   3  17      179.56      229.49     34.75 o
   9   3  17       81.11       55.45     26.15 o
  11   3  17        7.15       16.07     24.90 o
  13   3  17      297.07      278.47     37.14 o
  15   3  17       63.93       30.57     37.46 o
 -14   4  17        0.44       25.53     32.67 o
 -12   4  17        4.60       58.34     31.03 o
 -10   4  17      147.28      182.67     45.42 o
  -8   4  17       85.11      113.40     24.75 o
  -6   4  17      153.89      182.38     22.40 o
  -4   4  17      150.69      164.23     21.65 o
  -2   4  17      349.92      386.06     25.39 o
   0   4  17      132.44      133.13     28.27 o
   2   4  17       23.91       21.83     23.20 o
   4   4  17      593.35      615.89     43.43 o
   6   4  17     1071.98     1129.29     67.22 o
   8   4  17     1238.80     1274.68    160.83 o
  10   4  17       14.68       12.32     30.03 o
  12   4  17       13.54       16.31     26.59 o
  14   4  17        3.27        2.51     60.04 o
 -13   5  17       10.97       24.04     31.38 o
 -11   5  17       22.37       35.14     30.71 o
  -9   5  17       26.59      -17.49     25.12 o
  -7   5  17      280.55      258.49     25.44 o
  -5   5  17      578.43      539.39     48.09 o
  -3   5  17       73.96       69.07     24.34 o
  -1   5  17      232.41      265.16     25.20 o
   1   5  17       33.47       29.80     22.48 o
   3   5  17       12.62      -24.73     34.68 o
   5   5  17      103.35       90.26     23.28 o
   7   5  17       88.68       60.12     36.58 o
   9   5  17       52.09       74.09     31.00 o
  11   5  17       28.90       68.60     44.56 o
  13   5  17        5.92       24.46     59.88 o
 -12   6  17        5.82       14.59     27.35 o
 -10   6  17        2.73       22.02     26.61 o
  -8   6  17       19.98       45.49     30.41 o
  -6   6  17        6.26       20.84     22.25 o
  -4   6  17       29.76       65.21     29.29 o
  -2   6  17        1.13      -29.72     22.84 o
   0   6  17      166.80      171.59     23.14 o
   2   6  17      317.85      374.48     35.93 o
   4   6  17       71.53       38.62     26.62 o
   6   6  17       60.44       70.80     25.31 o
   8   6  17       47.75        1.06     73.29 o
  10   6  17       23.83       37.63     45.16 o
  -9   7  17        0.00        6.69     27.53 o
  -7   7  17       16.02       21.49     26.72 o
  -5   7  17       17.70       18.39     26.03 o
  -3   7  17       10.20       46.05     25.91 o
  -1   7  17       10.88        7.77     35.77 o
   1   7  17       35.17       56.32     23.69 o
   3   7  17        0.48       40.85     24.38 o
   5   7  17        0.04        2.87     24.77 o
   7   7  17       15.87       -0.99     39.92 o
   9   7  17        0.07      -14.36     46.85 o
  -6   8  17       15.44       34.68     32.93 o
  -4   8  17        1.57       -2.20     28.83 o
  -2   8  17       23.87       33.64     25.74 o
   0   8  17        0.05       31.91     22.91 o
   2   8  17        0.02        5.66     23.25 o
   4   8  17       36.35       84.99     33.03 o
   6   8  17        2.97       16.98     33.88 o
 -16   0  18       15.41       17.24     38.88 o
 -14   0  18       10.34       25.71     51.42 o
 -12   0  18       21.99       49.85     49.07 o
 -10   0  18      158.01      182.82     34.96 o
  -8   0  18      380.82      441.13     33.47 o
  -6   0  18      106.15      159.61     41.78 o
  -4   0  18        0.82       -2.87     26.81 o
  -2   0  18      716.79      732.51     69.04 o
   0   0  18     1979.30     2161.63    167.71 o
   2   0  18      290.27      372.56     33.69 o
   4   0  18      277.29      237.30     49.71 o
   6   0  18     1504.83     1731.84     39.23 o
   8   0  18      631.69      704.10     43.30 o
  10   0  18       99.54       69.07     36.50 o
  12   0  18        2.62       14.30     37.80 o
  14   0  18        1.23       18.88     33.60 o
 -15   1  18        1.24        5.41     37.51 o
 -13   1  18       23.08       55.78     29.55 o
 -11   1  18        3.31       -5.34     35.80 o
  -9   1  18      394.55      422.95     36.05 o
  -7   1  18      580.13      473.62     70.02 o
  -5   1  18        1.50       -1.42     20.87 o
  -3   1  18      128.25      126.66     18.04 o
  -1   1  18       96.49       89.47     21.18 o
   1   1  18        1.74       -6.70     23.73 o
   3   1  18        7.24        9.51     20.98 o
   5   1  18        0.71       -5.89     24.15 o
   7   1  18        0.00        7.02     18.78 o
   9   1  18      406.78      404.08     21.68 o
  11   1  18       38.87       40.14     26.39 o
  13   1  18       36.74       49.77     32.12 o
  15   1  18        0.53       14.25     26.88 o
 -16   2  18        0.03       39.02     40.10 o
 -14   2  18      292.18      210.94     28.52 o
 -12   2  18      952.78      876.72    197.83 o
 -10   2  18        0.42       -0.55     27.83 o
  -8   2  18      326.10      325.20     28.08 o
  -6   2  18      509.47      468.87     32.34 o
  -4   2  18      822.11      730.18     22.78 o
  -2   2  18       67.81       77.01     18.02 o
   0   2  18      589.48      636.96     35.39 o
   2   2  18      128.18      143.82     21.54 o
   4   2  18        2.30       10.47     19.62 o
   6   2  18        0.26        4.84     24.60 o
   8   2  18       45.81       68.64     28.56 o
  10   2  18       48.57       61.76     23.49 o
  12   2  18      179.87      196.17     25.67 o
  14   2  18      346.04      295.30     37.17 o
 -15   3  18      146.17      180.66     40.25 o
 -13   3  18       89.95       92.54     30.16 o
 -11   3  18        8.59       11.11     25.13 o
  -9   3  18        2.15       56.21     27.03 o
  -7   3  18      719.79      680.67     88.87 o
  -5   3  18       80.09       71.35     23.92 o
  -3   3  18      304.46      292.48     36.28 o
  -1   3  18        9.69       20.56     19.40 o
   1   3  18      279.21      230.21     24.97 o
   3   3  18       25.32       17.52     20.33 o
   5   3  18       41.14       34.38     20.56 o
   7   3  18      546.43      532.07     22.24 o
   9   3  18      299.50      315.80     32.22 o
  11   3  18       29.77       87.08     28.02 o
  13   3  18       75.97       96.46     28.62 o
 -14   4  18       81.29       66.21     31.90 o
 -12   4  18      169.07      117.17     47.40 o
 -10   4  18        2.54       10.66     22.62 o
  -8   4  18       59.27       75.03     22.22 o
  -6   4  18       31.38       48.67     24.99 o
  -4   4  18      123.58      132.68     28.16 o
  -2   4  18       36.83       47.44     23.77 o
   0   4  18        0.00       -3.98     24.32 o
   2   4  18     1224.93     1363.27     33.83 o
   4   4  18      341.78      304.55     38.32 o
   6   4  18       41.31       52.36     28.60 o
   8   4  18     1697.08     1307.59     91.27 o
  10   4  18       69.82      107.93     30.71 o
  12   4  18        0.28       21.20     26.56 o
 -13   5  18        0.99       10.09     32.23 o
 -11   5  18        3.76       36.28     30.24 o
  -9   5  18        0.04      -22.73     25.17 o
  -7   5  18       58.65       34.09     22.68 o
  -5   5  18      114.10      175.70     28.78 o
  -3   5  18      152.69      152.64     24.26 o
  -1   5  18       13.06        5.28     23.90 o
   1   5  18      250.91      272.51     51.22 o
   3   5  18        7.36       61.04     34.68 o
   5   5  18      130.82      129.03     26.93 o
   7   5  18       50.81       58.52     36.62 o
   9   5  18       29.25       58.42     33.45 o
  11   5  18        0.43       -4.89     44.93 o
 -12   6  18        0.72       37.76     32.91 o
 -10   6  18       27.27       46.43     26.71 o
  -8   6  18        0.21        4.20     26.94 o
  -6   6  18       54.76       44.72     30.06 o
  -4   6  18        4.38       11.87     27.92 o
  -2   6  18       36.24       50.03     26.01 o
   0   6  18      226.87      216.70     23.95 o
   2   6  18       62.56       68.41     28.55 o
   4   6  18       21.27       61.15     26.81 o
   6   6  18       38.39        6.82     24.95 o
   8   6  18        0.70      -24.88     39.13 o
  10   6  18        4.12       68.50     45.39 o
  -9   7  18        6.48       23.50     27.64 o
  -7   7  18        1.48      -27.69     32.15 o
  -5   7  18       22.32       46.80     26.02 o
  -3   7  18       15.92       15.37     25.97 o
  -1   7  18       64.24       30.81     23.82 o
   1   7  18      132.86      119.26     27.32 o
   3   7  18       24.96       44.94     27.58 o
   5   7  18       10.95       44.92     25.43 o
   7   7  18        1.33      -14.94     44.42 o
   9   7  18       10.59       14.91     37.30 o
  -6   8  18      126.53      108.60     30.12 o
  -4   8  18       21.50       12.10     28.52 o
  -2   8  18        0.41        7.97     25.18 o
   0   8  18        4.77       19.35     32.50 o
   2   8  18       31.34       26.51     26.33 o
   4   8  18       15.01      -17.52     32.42 o
 -15   1  19       12.73       37.41     31.64 o
 -13   1  19       23.40       32.48     29.17 o
 -11   1  19      114.04       80.42     33.81 o
  -9   1  19      197.12      193.38     25.53 o
  -7   1  19        3.50        8.55     20.47 o
  -5   1  19      419.57      432.01     18.58 o
  -3   1  19      707.52      767.55     37.50 o
  -1   1  19     1071.82     1091.45     62.47 o
   1   1  19      261.24      283.81     19.81 o
   3   1  19      188.86      201.87     24.99 o
   5   1  19      169.79      197.07     24.65 o
   7   1  19      360.18      319.92     26.46 o
   9   1  19       12.44       31.97     21.01 o
  11   1  19      238.65      225.37     24.21 o
  13   1  19        4.01       21.16     28.58 o
  15   1  19        0.54        2.16     28.27 o
 -16   2  19       40.90       94.88     40.94 o
 -14   2  19      146.16      103.79     27.70 o
 -12   2  19      305.99      290.39     69.93 o
 -10   2  19       18.81       42.06     24.22 o
  -8   2  19        0.39      -38.91     27.78 o
  -6   2  19      445.16      380.59     27.73 o
  -4   2  19      790.23      806.14     68.65 o
  -2   2  19        0.44       27.63     19.08 o
   0   2  19      521.83      550.07     35.21 o
   2   2  19       71.71       55.68     21.19 o
   4   2  19      584.02      642.81     39.21 o
   6   2  19       15.13       35.02     20.00 o
   8   2  19       54.31       92.25     24.94 o
  10   2  19       51.99       54.08     21.74 o
  12   2  19       18.70       27.96     25.03 o
  14   2  19      104.58      103.30     27.64 o
 -15   3  19       48.95       99.81     40.88 o
 -13   3  19       61.89       53.98     26.50 o
 -11   3  19       49.28       77.66     25.11 o
  -9   3  19      221.53      220.38     24.68 o
  -7   3  19      733.56      719.31     88.53 o
  -5   3  19     1659.63     1501.95    118.32 o
  -3   3  19       17.10        5.27     21.17 o
  -1   3  19       83.44       87.91     18.15 o
   1   3  19      101.41       92.66     20.86 o
   3   3  19     1576.97     1426.07     94.79 o
   5   3  19      158.29      162.40     22.91 o
   7   3  19        3.78        9.56     20.39 o
   9   3  19       46.31       61.48     29.60 o
  11   3  19       25.60       68.74     27.55 o
  13   3  19       10.27       13.75     27.61 o
 -14   4  19        7.61       31.96     32.42 o
 -12   4  19       68.63       98.88     30.48 o
 -10   4  19      297.70      352.92     26.00 o
  -8   4  19      118.98      167.89     28.86 o
  -6   4  19      281.70      331.04     28.68 o
  -4   4  19       13.80        2.40     24.40 o
  -2   4  19      199.74      197.04     24.97 o
   0   4  19      135.49      138.30     28.72 o
   2   4  19       66.40      110.15     22.72 o
   4   4  19     1565.17     1603.63     73.03 o
   6   4  19      211.45      210.54     25.59 o
   8   4  19       42.54       38.49     26.36 o
  10   4  19        0.26        4.07     28.07 o
  12   4  19       46.85       63.50     27.27 o
 -13   5  19       78.69       79.19     32.70 o
 -11   5  19       37.52       25.05     31.06 o
  -9   5  19       56.93       70.14     25.81 o
  -7   5  19        1.43       -0.45     35.17 o
  -5   5  19      121.31      144.36     26.05 o
  -3   5  19        0.17      -11.08     20.26 o
  -1   5  19      220.50      244.22     42.30 o
   1   5  19      125.80      131.59     29.17 o
   3   5  19        0.36       -8.91     34.79 o
   5   5  19      818.97      670.93    117.05 o
   7   5  19      169.03      206.10     38.03 o
   9   5  19       70.44       11.26     41.15 o
  11   5  19        9.03      -37.85     49.38 o
 -12   6  19        0.02       26.26     39.23 o
 -10   6  19       10.52        5.12     27.51 o
  -8   6  19       56.63       26.47     27.57 o
  -6   6  19       21.35       86.00     39.15 o
  -4   6  19       63.52       82.12     32.59 o
  -2   6  19      451.00      414.31     29.67 o
   0   6  19      166.11      177.56     32.13 o
   2   6  19       12.05       20.34     29.23 o
   4   6  19        4.72       14.21     30.80 o
   6   6  19       12.38       67.73     24.92 o
   8   6  19        0.18       26.26     39.91 o
  10   6  19       18.57       26.22     42.50 o
  -9   7  19       15.19       39.93     30.24 o
  -7   7  19        0.02       19.78     32.24 o
  -5   7  19       30.68       44.26     31.74 o
  -3   7  19       15.63       13.00     23.93 o
  -1   7  19       29.51       30.14     26.73 o
   1   7  19        7.75       32.24     27.34 o
   3   7  19        0.28       17.23     27.56 o
   5   7  19       36.88       34.32     25.68 o
   7   7  19       35.20       17.25     29.73 o
  -6   8  19       65.95       84.22     40.58 o
  -4   8  19        0.00        3.95     33.67 o
  -2   8  19        0.28       40.18     25.66 o
   0   8  19        9.55      -14.92     33.50 o
   2   8  19        0.00      -27.18     34.19 o
   4   8  19       18.13       72.44     29.99 o
 -16   0  20        2.56       34.96     39.98 o
 -14   0  20       17.60       67.41     54.08 o
 -12   0  20      245.53      293.84     37.95 o
 -10   0  20       56.86       88.34     33.04 o
  -8   0  20      564.49      559.97     53.72 o
  -6   0  20        0.54       -9.59     32.82 o
  -4   0  20       10.47       21.28     30.80 o
  -2   0  20      198.23      197.07     24.91 o
   0   0  20     1288.65     1222.18     27.98 o
   2   0  20      350.26      332.83     25.55 o
   4   0  20      118.56      110.68     27.78 o
   6   0  20      123.04      142.27     43.19 o
   8   0  20      269.47      213.66     43.59 o
  10   0  20        0.42       37.59     60.35 o
  12   0  20      475.08      478.04     41.72 o
  14   0  20        2.86        6.79     42.12 o
 -15   1  20       50.46       56.47     39.35 o
 -13   1  20      108.76      102.19     30.40 o
 -11   1  20       32.36       59.51     27.96 o
  -9   1  20       11.56       33.60     26.51 o
  -7   1  20      145.28      165.87     19.21 o
  -5   1  20       88.63       84.36     23.55 o
  -3   1  20      187.49      208.97     22.08 o
  -1   1  20      429.12      412.50     20.17 o
   1   1  20      239.95      267.40     21.85 o
   3   1  20     1231.72     1372.14     26.76 o
   5   1  20      517.41      541.88     50.31 o
   7   1  20        0.57       32.28     24.64 o
   9   1  20      175.43      168.81     21.58 o
  11   1  20      214.75      181.50     22.41 o
  13   1  20       61.41       42.32     25.90 o
 -14   2  20       28.10       25.37     31.57 o
 -12   2  20      175.75      117.79     65.99 o
 -10   2  20      133.28      133.92     34.51 o
  -8   2  20      205.29      163.45     28.21 o
  -6   2  20       15.26       12.46     19.49 o
  -4   2  20        7.86       17.26     21.16 o
  -2   2  20      119.45      156.24     24.08 o
   0   2  20      168.06      170.96     22.14 o
   2   2  20       16.65       19.20     17.96 o
   4   2  20      183.11      164.59     20.26 o
   6   2  20       17.11       11.93     18.71 o
   8   2  20       50.80       86.73     23.19 o
  10   2  20       77.76       83.03     22.13 o
  12   2  20        4.08       14.82     25.50 o
  14   2  20       46.49       57.01     27.78 o
 -15   3  20        0.37      -12.66     33.63 o
 -13   3  20       71.02       59.72     30.77 o
 -11   3  20       12.29       59.51     25.43 o
  -9   3  20       54.73       59.92     24.75 o
  -7   3  20      438.80      420.93     32.76 o
  -5   3  20      642.50      584.25     85.94 o
  -3   3  20       93.40       83.62     21.15 o
  -1   3  20        0.14      -12.77     19.55 o
   1   3  20     1455.91     1561.92     79.70 o
   3   3  20      204.46      256.94     25.11 o
   5   3  20      254.52      289.22     25.50 o
   7   3  20       38.30       47.22     20.28 o
   9   3  20       32.15       56.11     30.49 o
  11   3  20       30.06       45.02     29.32 o
  13   3  20       10.32       12.53     27.36 o
 -14   4  20       20.94       34.92     40.73 o
 -12   4  20       32.53       23.18     30.75 o
 -10   4  20       28.90       51.23     25.68 o
  -8   4  20      202.42      165.08     25.39 o
  -6   4  20        1.68       37.11     28.75 o
  -4   4  20        5.37      -26.91     28.19 o
  -2   4  20       23.60       39.27     21.43 o
   0   4  20      909.33      806.31     40.13 o
   2   4  20       24.28       67.72     27.61 o
   4   4  20       74.06      114.74     25.05 o
   6   4  20     1069.38      952.09    143.30 o
   8   4  20      551.86      521.03     27.89 o
  10   4  20       45.01       43.22     25.00 o
  12   4  20        5.86       30.63     27.94 o
 -13   5  20        4.71       -2.09     32.29 o
 -11   5  20       43.37       48.73     31.54 o
  -9   5  20       44.51       78.38     26.00 o
  -7   5  20        5.07       -7.89     25.92 o
  -5   5  20       71.87       67.57     25.16 o
  -3   5  20        0.90       25.93     29.15 o
  -1   5  20       53.19       80.98     25.84 o
   1   5  20        9.17        8.01     28.87 o
   3   5  20      184.56      207.06     26.58 o
   5   5  20       82.58      111.80     30.54 o
   7   5  20       74.82       45.26     27.71 o
   9   5  20        0.08       18.37     29.19 o
  11   5  20       34.72       44.70     46.17 o
 -10   6  20       41.25       58.24     32.21 o
  -8   6  20       25.67       35.50     27.17 o
  -6   6  20        3.96       39.52     30.25 o
  -4   6  20       57.09       42.90     23.46 o
  -2   6  20       72.33      107.90     33.75 o
   0   6  20      180.46      147.49     30.61 o
   2   6  20       19.02       59.81     26.36 o
   4   6  20      168.99      164.59     27.98 o
   6   6  20       31.57       74.75     32.62 o
   8   6  20       18.19       15.92     33.03 o
  10   6  20       20.68       18.66     76.03 o
  -9   7  20       74.72       58.83     33.00 o
  -7   7  20        1.23       32.24     34.78 o
  -5   7  20        0.65        2.08     31.64 o
  -3   7  20        0.48        4.75     27.11 o
  -1   7  20       18.95       -1.24     31.36 o
   1   7  20        3.40       42.49     41.02 o
   3   7  20       24.39       38.44     28.39 o
   5   7  20        3.40       10.51     28.95 o
   7   7  20        7.59       -7.24     27.49 o
  -4   8  20       22.70       30.89     34.02 o
  -2   8  20        1.96      -17.39     23.84 o
   0   8  20        3.11       16.80     34.06 o
   2   8  20       48.52       59.95     30.38 o
 -15   1  21       25.62       93.93     36.29 o
 -13   1  21       11.91       29.25     37.41 o
 -11   1  21       24.86       16.81     44.11 o
  -9   1  21      261.42      199.11     41.99 o
  -7   1  21        0.30       46.55     21.18 o
  -5   1  21       34.34       49.97     23.51 o
  -3   1  21      231.96      211.02     19.85 o
  -1   1  21      216.93      205.00     17.32 o
   1   1  21        4.11       39.74     19.60 o
   3   1  21       12.93        3.27     21.78 o
   5   1  21      101.43      115.64     22.02 o
   7   1  21      150.41      162.08     19.18 o
   9   1  21      383.14      407.74     47.53 o
  11   1  21       29.44       53.34     27.58 o
  13   1  21       17.86       16.12     22.37 o
 -14   2  21        4.79       46.30     32.34 o
 -12   2  21       52.58       24.18     29.72 o
 -10   2  21      119.14      125.89     25.29 o
  -8   2  21       10.56       36.46     27.49 o
  -6   2  21        0.35       26.15     21.29 o
  -4   2  21      329.33      354.31     24.25 o
  -2   2  21     1033.95      985.74     51.22 o
   0   2  21     1354.48     1292.79     60.13 o
   2   2  21     1774.09     1665.03     64.86 o
   4   2  21        4.92       41.20     20.07 o
   6   2  21       23.78       54.04     24.96 o
   8   2  21      130.61      167.29     26.13 o
  10   2  21       54.07       43.34     22.28 o
  12   2  21       54.22       38.21     26.17 o
 -13   3  21        0.43      -32.36     31.63 o
 -11   3  21       92.90       57.78     32.31 o
  -9   3  21       59.40       50.60     25.12 o
  -7   3  21       98.55      121.91     24.70 o
  -5   3  21      243.52      251.08     46.78 o
  -3   3  21      217.45      209.66     51.22 o
  -1   3  21      130.83      116.13     19.87 o
   1   3  21     4113.74     3743.06    257.84 o
   3   3  21      288.70      284.67     23.81 o
   5   3  21      681.28      729.16     36.27 o
   7   3  21       45.06       56.17     22.78 o
   9   3  21       51.25       63.97     26.79 o
  11   3  21        0.06       -0.20     25.25 o
  13   3  21      176.64      160.60     29.81 o
 -12   4  21        3.88       21.07     31.04 o
 -10   4  21       87.10       93.04     23.80 o
  -8   4  21      452.30      438.81     29.97 o
  -6   4  21     1768.34     1856.80     60.38 o
  -4   4  21      448.12      502.41     29.44 o
  -2   4  21       38.68       70.82     24.63 o
   0   4  21      238.92      248.07     23.81 o
   2   4  21      225.71      243.01     20.85 o
   4   4  21      476.55      501.57     26.00 o
   6   4  21      296.21      255.47     23.36 o
   8   4  21      265.05      247.41     21.29 o
  10   4  21        1.19       43.52     32.07 o
  12   4  21       26.92       47.75     28.17 o
 -11   5  21        0.24       34.68     24.81 o
  -9   5  21        1.82       -2.68     24.06 o
  -7   5  21      193.12      198.80     30.59 o
  -5   5  21        1.02       -4.96     22.49 o
  -3   5  21       95.41       86.93     22.89 o
  -1   5  21       69.04       84.85     25.14 o
   1   5  21       94.39       67.95     26.25 o
   3   5  21       71.94       97.35     26.73 o
   5   5  21       91.50      114.98     31.05 o
   7   5  21      130.01      182.82     28.69 o
   9   5  21       41.45       28.39     26.06 o
  11   5  21       17.00       61.39     35.57 o
 -10   6  21       10.65       11.53     28.25 o
  -8   6  21        3.14       -3.53     31.51 o
  -6   6  21       64.44       82.16     27.45 o
  -4   6  21       86.33      120.72     24.50 o
  -2   6  21       30.38       -1.75     25.57 o
   0   6  21      365.31      344.59     31.35 o
   2   6  21        0.99       71.41     36.08 o
   4   6  21        8.10       49.46     27.48 o
   6   6  21        2.17      -19.79     32.57 o
   8   6  21       31.01       41.55     29.91 o
  -7   7  21        2.05       42.35     28.72 o
  -5   7  21        0.34       15.40     32.63 o
  -3   7  21        6.66       12.58     32.24 o
  -1   7  21       75.94       72.68     27.94 o
   1   7  21      109.19      131.04     32.36 o
   3   7  21        0.00       43.88     32.96 o
   5   7  21       27.97       43.29     50.85 o
  -2   8  21       10.33        4.20     34.57 o
   0   8  21       22.53       30.71     26.99 o
 -14   0  22        2.81       -3.29     54.87 o
 -12   0  22       90.67       78.55     37.31 o
 -10   0  22       20.35        4.30     27.60 o
  -8   0  22      195.86      199.77     37.16 o
  -6   0  22     2380.54     2189.29    279.34 o
  -4   0  22      276.90      290.81     28.22 o
  -2   0  22       87.01       93.24     23.93 o
   0   0  22      141.72      142.58     33.97 o
   2   0  22        6.13      -19.19     23.83 o
   4   0  22       83.37       84.09     76.90 o
   6   0  22      223.51      305.08     90.71 o
   8   0  22      654.70      568.63     28.36 o
  10   0  22       53.95       83.08     38.42 o
  12   0  22      166.23      255.76     41.02 o
 -15   1  22        1.78       20.43     33.29 o
 -13   1  22        0.23      -21.37     30.59 o
 -11   1  22       67.18       50.83     25.24 o
  -9   1  22       66.54       64.15     19.39 o
  -7   1  22       16.95       15.16     23.54 o
  -5   1  22      282.27      271.57     19.96 o
  -3   1  22       26.91        4.31     21.50 o
  -1   1  22      218.82      215.14     24.15 o
   1   1  22       99.21      147.51     24.34 o
   3   1  22       96.30      125.05     21.62 o
   5   1  22      253.60      325.02     25.25 o
   7   1  22      192.02      208.90     20.89 o
   9   1  22        7.81       14.79     20.22 o
  11   1  22        1.38       -4.37     27.79 o
  13   1  22       17.01       24.44     26.87 o
 -14   2  22       19.46       20.97     28.24 o
 -12   2  22       20.01       20.82     26.76 o
 -10   2  22       84.54       52.35     32.82 o
  -8   2  22       14.61       47.96     21.98 o
  -6   2  22        0.36       12.34     17.90 o
  -4   2  22      798.36      755.19     60.93 o
  -2   2  22      242.96      263.10     23.54 o
   0   2  22     2698.71     2903.21     43.43 o
   2   2  22      104.02      105.32     22.60 o
   4   2  22        3.18       -8.52     18.60 o
   6   2  22        0.00       21.44     22.06 o
   8   2  22       54.66       78.37     26.04 o
  10   2  22       16.15       33.20     24.39 o
  12   2  22        0.59       12.07     26.37 o
 -13   3  22       21.75       41.22     31.59 o
 -11   3  22      153.99      127.41     26.23 o
  -9   3  22        0.25       18.89     32.68 o
  -7   3  22       84.24       74.69     21.89 o
  -5   3  22       76.59       70.73     29.90 o
  -3   3  22      700.35      671.58     37.29 o
  -1   3  22      454.90      480.29     21.08 o
   1   3  22      554.75      565.33     21.49 o
   3   3  22     1616.17     1309.51    131.49 o
   5   3  22        8.05       79.59     25.40 o
   7   3  22       61.83       71.51     21.31 o
   9   3  22        0.05      -16.12     24.45 o
  11   3  22        8.75        0.24     28.71 o
 -12   4  22       21.40       36.55     27.53 o
 -10   4  22       19.72       44.15     23.92 o
  -8   4  22       13.93       10.44     29.91 o
  -6   4  22      545.87      497.70     26.77 o
  -4   4  22       37.90       64.26     24.90 o
  -2   4  22      190.41      175.34     25.59 o
   0   4  22        8.28        5.99     20.11 o
   2   4  22      297.74      276.63     20.93 o
   4   4  22      234.37      241.06     28.09 o
   6   4  22       24.18       46.94     25.85 o
   8   4  22      186.66      194.95     24.58 o
  10   4  22        2.46       37.84     25.81 o
 -11   5  22        1.45       -9.16     28.04 o
  -9   5  22      113.12       86.39     27.30 o
  -7   5  22      140.80      133.26     30.86 o
  -5   5  22       16.44       14.44     22.85 o
  -3   5  22       97.04      113.45     29.75 o
  -1   5  22        0.02       54.24     29.21 o
   1   5  22        0.53        9.52     25.67 o
   3   5  22       26.32       77.15     30.31 o
   5   5  22       39.61       60.24     24.23 o
   7   5  22       48.12       87.91     32.61 o
   9   5  22       33.12      -14.81     27.44 o
 -10   6  22        2.74       10.44     39.96 o
  -8   6  22       21.06       24.56     28.72 o
  -6   6  22       12.59       41.30     34.38 o
  -4   6  22       21.09       18.99     26.22 o
  -2   6  22        0.29       10.20     21.42 o
   0   6  22       13.09       19.37     24.06 o
   2   6  22       86.49      113.37     27.27 o
   4   6  22        5.92        8.48     25.24 o
   6   6  22        1.36        9.16     33.09 o
   8   6  22       17.97       32.72     27.41 o
  -7   7  22        7.15       11.64     28.40 o
  -5   7  22        0.96       36.75     25.74 o
  -3   7  22        5.45        5.76     27.64 o
  -1   7  22        1.52       10.01     28.70 o
   1   7  22       19.62       51.60     32.84 o
   3   7  22       12.16       29.83     31.90 o
   5   7  22       67.04      113.25     35.09 o
 -13   1  23        7.30       -3.57     39.05 o
 -11   1  23       69.92      111.89     29.47 o
  -9   1  23        1.84        7.44     21.54 o
  -7   1  23        0.27        7.56     18.18 o
  -5   1  23      153.86      132.67     21.76 o
  -3   1  23       83.75       75.26     21.64 o
  -1   1  23        3.76       32.90     24.35 o
   1   1  23       93.45      101.86     22.22 o
   3   1  23      258.08      285.86     20.27 o
   5   1  23      130.45      149.52     20.41 o
   7   1  23       85.39      110.09     21.34 o
   9   1  23       11.78       48.16     26.56 o
  11   1  23        1.97       17.04     25.77 o
  13   1  23        0.19      -10.33     26.90 o
 -14   2  23        7.72       57.89     38.72 o
 -12   2  23       39.22       56.12     26.51 o
 -10   2  23        1.90       19.72     22.26 o
  -8   2  23       86.46       70.39     22.60 o
  -6   2  23       81.64       98.72     21.34 o
  -4   2  23      515.93      506.15     39.14 o
  -2   2  23       11.58       39.95     21.76 o
   0   2  23      615.50      617.64     53.46 o
   2   2  23        2.12        5.19     18.29 o
   4   2  23      336.24      382.44     25.31 o
   6   2  23        0.27        1.76     20.93 o
   8   2  23        6.64       59.56     23.47 o
  10   2  23       22.15       26.30     22.97 o
  12   2  23        0.03       19.28     26.28 o
 -13   3  23        3.09       17.38     28.15 o
 -11   3  23       26.44       42.57     29.13 o
  -9   3  23      136.28      105.35     26.06 o
  -7   3  23      123.49       99.19     25.68 o
  -5   3  23      730.32      749.59     52.98 o
  -3   3  23       43.62       65.32     37.63 o
  -1   3  23      361.06      318.86     26.66 o
   1   3  23      101.02      102.95     22.05 o
   3   3  23      772.07      788.02     65.44 o
   5   3  23      279.61      243.57     22.01 o
   7   3  23      196.81      194.61     21.78 o
   9   3  23      121.98      114.57     27.58 o
  11   3  23        9.26       38.49     29.26 o
 -12   4  23        9.83       -0.88     24.66 o
 -10   4  23        0.34      -17.52     30.81 o
  -8   4  23       12.60       31.39     23.25 o
  -6   4  23      180.49      227.33     30.09 o
  -4   4  23      126.98      106.93     25.49 o
  -2   4  23      209.31      189.39     25.71 o
   0   4  23       88.11       81.58     22.28 o
   2   4  23      217.07      174.68     23.88 o
   4   4  23       18.48       61.76     23.29 o
   6   4  23       13.99       10.92     26.09 o
   8   4  23       25.72       67.43     24.72 o
  10   4  23       26.70       22.72     26.42 o
 -11   5  23       35.37       50.18     35.03 o
  -9   5  23        0.70       17.27     27.33 o
  -7   5  23      149.69      164.34     27.34 o
  -5   5  23      100.00       64.50     23.35 o
  -3   5  23      118.83      121.09     23.47 o
  -1   5  23       27.16       46.33     29.88 o
   1   5  23      288.21      254.50     24.15 o
   3   5  23        0.80      -10.84     22.04 o
   5   5  23        9.05       35.29     31.79 o
   7   5  23       73.27       73.77     25.78 o
   9   5  23      196.37      192.25     35.70 o
  -8   6  23       59.01       82.65     32.96 o
  -6   6  23        0.20       -6.28     27.80 o
  -4   6  23       18.31        1.59     22.47 o
  -2   6  23        2.65       15.88     31.21 o
   0   6  23       67.11       64.80     31.74 o
   2   6  23       21.34       24.33     31.73 o
   4   6  23        0.47       10.19     28.43 o
   6   6  23       19.81       41.76     34.30 o
  -5   7  23        0.06       11.30     28.81 o
  -3   7  23        1.42       14.59     26.11 o
  -1   7  23       68.31       98.49     28.94 o
   1   7  23       89.91       60.31     26.29 o
   3   7  23       18.92       -5.31     30.31 o
 -14   0  24       11.73      -30.41     57.69 o
 -12   0  24        9.98       26.81     39.03 o
 -10   0  24       38.27       62.73     29.49 o
  -8   0  24        5.24       49.94     34.31 o
  -6   0  24      595.73      631.37     30.35 o
  -4   0  24       17.77       27.53     33.73 o
  -2   0  24      158.45      152.75     24.82 o
   0   0  24        2.21       11.70     43.82 o
   2   0  24        0.17        0.68     27.98 o
   4   0  24      337.79      323.27     35.83 o
   6   0  24       53.01       70.15     29.69 o
   8   0  24      125.48       97.78     31.27 o
  10   0  24       25.77        8.22     78.93 o
  12   0  24       45.56        6.01     34.59 o
 -13   1  24      156.50      163.61     28.71 o
 -11   1  24       26.15       23.12     23.38 o
  -9   1  24        5.02        6.15     21.72 o
  -7   1  24       15.32       40.89     19.91 o
  -5   1  24      161.02      137.83     18.23 o
  -3   1  24      267.37      284.19     17.79 o
  -1   1  24      263.24      240.43     20.27 o
   1   1  24        9.66       31.72     21.81 o
   3   1  24       53.16       33.99     17.53 o
   5   1  24      105.15      117.33     25.27 o
   7   1  24      335.41      286.50     40.24 o
   9   1  24       66.67       77.39     22.40 o
  11   1  24        2.19      -10.64     25.27 o
 -12   2  24        8.03        7.29     30.98 o
 -10   2  24        7.73        2.33     26.09 o
  -8   2  24       12.16        9.96     28.76 o
  -6   2  24        8.81       25.63     19.62 o
  -4   2  24        3.86       26.94     19.44 o
  -2   2  24       10.12       34.92     18.56 o
   0   2  24      431.77      381.47     18.02 o
   2   2  24      813.78      851.92     23.84 o
   4   2  24       28.66       56.79     20.15 o
   6   2  24       11.79       52.46     23.00 o
   8   2  24        0.51       12.97     22.08 o
  10   2  24       56.93       52.86     28.32 o
  12   2  24       20.12       43.75     24.96 o
 -13   3  24        2.36       10.82     28.74 o
 -11   3  24       20.90        6.29     24.10 o
  -9   3  24       62.71       30.24     30.24 o
  -7   3  24        0.08       11.79     24.96 o
  -5   3  24        1.02      -30.92     28.55 o
  -3   3  24       23.08       21.55     17.24 o
  -1   3  24       44.93       30.53     22.39 o
   1   3  24       65.61       89.33     22.28 o
   3   3  24      240.29      265.05     23.38 o
   5   3  24      108.12      137.08     21.14 o
   7   3  24      359.28      383.99     27.86 o
   9   3  24       21.21       -1.70     22.83 o
  11   3  24        8.03       11.41     26.78 o
 -12   4  24       76.13       67.09     33.63 o
 -10   4  24      343.22      390.81     51.42 o
  -8   4  24       79.37       88.26     26.31 o
  -6   4  24       69.07      105.50     26.04 o
  -4   4  24        0.01       12.39     25.27 o
  -2   4  24        7.83       47.39     29.33 o
   0   4  24       31.48       58.73     22.22 o
   2   4  24       11.58        9.31     22.90 o
   4   4  24       37.65       31.52     25.16 o
   6   4  24       55.40       86.17     26.94 o
   8   4  24        0.54       -0.42     28.05 o
  10   4  24       25.64      -11.29     29.95 o
  -9   5  24       12.03       23.58     32.21 o
  -7   5  24        9.17       22.92     24.32 o
  -5   5  24        4.32      -10.79     26.40 o
  -3   5  24      114.71      107.11     22.06 o
  -1   5  24       61.97       99.52     26.75 o
   1   5  24       73.38       78.44     31.18 o
   3   5  24       33.52       29.11     27.27 o
   5   5  24       59.09       42.19     25.68 o
   7   5  24       39.06       42.95     29.19 o
   9   5  24        0.30      -41.86     62.08 o
  -8   6  24        0.02       10.24     29.13 o
  -6   6  24       31.51      101.29     32.65 o
  -4   6  24      100.57       50.84     27.68 o
  -2   6  24        0.16        7.09     28.26 o
   0   6  24        0.70        1.24     28.28 o
   2   6  24        2.96       37.27     32.02 o
   4   6  24        6.09       26.13     29.32 o
   6   6  24        0.60       22.63     35.49 o
  -3   7  24        0.03        5.00     29.23 o
  -1   7  24        9.43       24.04     25.90 o
   1   7  24        3.03      -10.52     29.28 o
 -13   1  25      110.73      151.59     86.93 o
 -11   1  25       32.19       25.04     23.46 o
  -9   1  25       29.71       44.21     20.58 o
  -7   1  25       30.21       25.74     20.34 o
  -5   1  25       56.94      101.87     19.85 o
  -3   1  25        2.32       16.15     18.17 o
  -1   1  25        8.25       35.74     21.74 o
   1   1  25      106.64      121.27     22.22 o
   3   1  25      140.09      143.14     27.38 o
   5   1  25       15.34       20.11     22.70 o
   7   1  25        0.95        8.04     23.76 o
   9   1  25        2.97      -12.51     27.89 o
  11   1  25       24.53       28.28     24.63 o
 -12   2  25        2.37       -9.71     39.42 o
 -10   2  25       45.12       46.80     40.96 o
  -8   2  25       68.35       79.19     22.82 o
  -6   2  25       66.41       57.48     24.83 o
  -4   2  25        9.95       32.78     22.12 o
  -2   2  25       51.73       62.01     21.89 o
   0   2  25        9.67       34.95     20.29 o
   2   2  25      566.07      585.59     27.64 o
   4   2  25        0.29        2.02     25.41 o
   6   2  25       85.03      104.52     21.01 o
   8   2  25      239.69      287.19     31.37 o
  10   2  25      136.29      140.04     26.54 o
 -11   3  25        8.43       17.70     24.90 o
  -9   3  25       60.48       58.36     26.70 o
  -7   3  25        5.94        5.80     23.03 o
  -5   3  25       26.09        0.80     18.61 o
  -3   3  25       39.85       18.46     20.29 o
  -1   3  25      155.56      178.83     19.37 o
   1   3  25       71.81       82.30     22.21 o
   3   3  25       57.46       22.40     22.31 o
   5   3  25       18.28       75.20     26.16 o
   7   3  25       36.31       35.64     24.53 o
   9   3  25      645.21      540.63     54.93 o
 -10   4  25       65.60       68.47     32.75 o
  -8   4  25      104.41      130.27     31.15 o
  -6   4  25       48.21       78.15     26.44 o
  -4   4  25       22.96      103.89     25.72 o
  -2   4  25        5.41       -8.02     25.34 o
   0   4  25       24.09       37.89     20.91 o
   2   4  25        7.84        4.94     21.42 o
   4   4  25       19.66       23.89     20.06 o
   6   4  25      218.90      207.00     22.98 o
   8   4  25      100.53      105.54     26.07 o
  -9   5  25        0.27       -8.05     28.25 o
  -7   5  25       26.57       29.05     25.01 o
  -5   5  25       10.13       17.44     24.53 o
  -3   5  25       24.71       46.95     32.72 o
  -1   5  25       39.42       62.95     24.37 o
   1   5  25        6.61       16.90     32.75 o
   3   5  25       82.29       65.45     27.73 o
   5   5  25        9.27       -7.06     33.21 o
   7   5  25       39.64       68.69     39.24 o
  -6   6  25      138.17      163.35     28.64 o
  -4   6  25       14.65       48.16     27.96 o
  -2   6  25       52.68       86.37     32.44 o
   0   6  25       93.85       48.56     28.44 o
   2   6  25        2.21       -1.05     29.33 o
   4   6  25       15.07       16.69     28.06 o
 -12   0  26       15.46       18.03     55.97 o
 -10   0  26        6.87       32.87     25.68 o
  -8   0  26      142.87      125.99     29.41 o
  -6   0  26      252.03      251.55     36.12 o
  -4   0  26        0.32      -23.54     28.89 o
  -2   0  26      390.85      322.08     32.38 o
   0   0  26      775.70      723.93     31.69 o
   2   0  26      351.93      338.77     34.97 o
   4   0  26        0.00       53.98     36.01 o
   6   0  26      646.78      554.60     47.14 o
   8   0  26       28.22       65.96     38.71 o
  10   0  26       11.15       26.20     40.94 o
 -13   1  26        4.24      -16.30     40.29 o
 -11   1  26       74.53       74.98     22.14 o
  -9   1  26        7.33       -7.10     25.52 o
  -7   1  26        3.02       25.50     22.78 o
  -5   1  26       56.91       85.55     24.64 o
  -3   1  26       65.89       88.16     24.94 o
  -1   1  26       19.86       57.15     18.87 o
   1   1  26       25.86       71.13     18.78 o
   3   1  26        0.13        0.46     26.79 o
   5   1  26      117.74      144.70     35.71 o
   7   1  26        6.33       25.57     21.87 o
   9   1  26      133.03      180.59     28.25 o
  11   1  26        7.39       42.17     26.54 o
 -12   2  26       10.02       25.40     28.26 o
 -10   2  26       28.75       39.13     23.64 o
  -8   2  26       40.51       64.53     33.16 o
  -6   2  26      246.87      254.78     21.10 o
  -4   2  26      258.96      259.12     24.22 o
  -2   2  26      232.47      232.15     26.23 o
   0   2  26        1.13       14.38     22.34 o
   2   2  26       43.81       57.76     20.46 o
   4   2  26        0.55        6.16     20.99 o
   6   2  26       52.58       58.86     23.76 o
   8   2  26      195.18      201.69     28.03 o
  10   2  26        9.57       41.32     28.11 o
 -11   3  26      214.64      208.25     25.87 o
  -9   3  26        0.11       42.55     27.05 o
  -7   3  26      258.11      237.30     24.19 o
  -5   3  26       26.56       65.57     32.54 o
  -3   3  26       54.35       51.35     19.87 o
  -1   3  26      131.53      136.06     22.53 o
   1   3  26       31.73       70.84     19.03 o
   3   3  26       30.70       58.11     23.10 o
   5   3  26       16.03       59.10     29.03 o
   7   3  26       38.48       26.64     24.91 o
   9   3  26        3.58        8.39     26.23 o
 -10   4  26        4.07      -14.70     29.18 o
  -8   4  26       48.79       31.73     26.92 o
  -6   4  26        4.06       46.24     36.91 o
  -4   4  26        5.24      -30.35     57.04 o
  -2   4  26        1.82       40.86     26.38 o
   0   4  26        0.80       16.68     31.04 o
   2   4  26       30.78       49.03     23.25 o
   4   4  26      111.83       82.43     22.32 o
   6   4  26       88.49       81.58     22.79 o
   8   4  26       43.16       34.16     26.45 o
  -7   5  26        7.01       -2.26     25.36 o
  -5   5  26        6.50       32.34     24.53 o
  -3   5  26       19.34       35.69     36.30 o
  -1   5  26       14.87       19.52     39.30 o
   1   5  26        7.99       71.94     24.68 o
   3   5  26      197.23      175.91     25.81 o
   5   5  26       99.31      102.44     29.47 o
   7   5  26        0.01      -80.89     60.20 o
  -4   6  26        4.52       29.28     26.10 o
  -2   6  26       36.23      -10.11     40.33 o
   0   6  26       38.47       35.27     33.18 o
   2   6  26        0.68       48.41     33.44 o
   4   6  26        6.17       -9.09     59.26 o
 -11   1  27        0.21      -10.77     27.31 o
  -9   1  27       18.00       49.66     21.29 o
  -7   1  27      119.63      106.54     19.51 o
  -5   1  27       30.64       24.22     20.78 o
  -3   1  27       20.63       12.95     19.96 o
  -1   1  27       18.84       45.41     20.41 o
   1   1  27       15.34       11.96     22.65 o
   3   1  27        0.65       40.17     21.11 o
   5   1  27       55.20       55.01     26.36 o
   7   1  27       69.23       72.40     24.83 o
   9   1  27        0.01       14.95     23.16 o
 -10   2  27        1.30       -8.59     27.20 o
  -8   2  27       89.36       98.20     30.74 o
  -6   2  27      246.47      191.79     33.33 o
  -4   2  27        9.78       18.99     17.83 o
  -2   2  27       28.11       69.04     20.49 o
   0   2  27       82.81       76.68     19.16 o
   2   2  27       35.68       45.55     25.54 o
   4   2  27       34.17       29.16     21.34 o
   6   2  27       15.05       40.13     26.40 o
   8   2  27        0.45       30.01     21.73 o
 -11   3  27       67.50       50.48     33.60 o
  -9   3  27        5.68       23.81     24.91 o
  -7   3  27       61.80      107.80     27.25 o
  -5   3  27       14.96       11.57     23.09 o
  -3   3  27       17.64       24.15     19.26 o
  -1   3  27       72.07       67.09     22.85 o
   1   3  27        2.15       17.61     20.90 o
   3   3  27        0.19       13.48     26.53 o
   5   3  27      248.22      261.42     35.10 o
   7   3  27      142.85      159.28     28.86 o
   9   3  27       23.17       44.54     31.76 o
  -8   4  27        9.03      -17.07     25.19 o
  -6   4  27        0.33       11.45     24.49 o
  -4   4  27       30.11       60.35     31.03 o
  -2   4  27        4.47       43.27     23.82 o
   0   4  27       49.61       22.85     23.66 o
   2   4  27       72.78       69.83     41.07 o
   4   4  27       29.99       46.18     24.62 o
   6   4  27      116.78      109.24     25.72 o
  -7   5  27       50.10       25.53     29.72 o
  -5   5  27       13.02       40.12     25.24 o
  -3   5  27       29.64       55.26     32.00 o
  -1   5  27      100.77       75.89     27.86 o
   1   5  27      198.80      180.71     26.09 o
   3   5  27       28.03       51.77     33.40 o
   5   5  27       14.63       15.12     26.67 o
  -2   6  27       17.04       39.94     25.96 o
   0   6  27       17.32      -13.84     30.10 o
 -10   0  28        0.44        8.50     30.90 o
  -8   0  28      115.07      184.84     51.97 o
  -6   0  28      239.57      212.40     26.19 o
  -4   0  28      263.01      228.53     26.79 o
  -2   0  28        9.00       17.57     29.61 o
   0   0  28       34.82       20.05     37.86 o
   2   0  28      187.38      176.68     67.58 o
   4   0  28      236.66      197.39     37.91 o
   6   0  28        0.62       40.24     38.43 o
   8   0  28      164.48      168.20     40.27 o
 -11   1  28        2.80      -15.76     28.15 o
  -9   1  28        0.31       26.48     21.66 o
  -7   1  28      133.83      160.09     21.55 o
  -5   1  28       99.24      139.44     23.39 o
  -3   1  28      100.60       86.52     20.91 o
  -1   1  28      202.44      194.16     19.22 o
   1   1  28      366.92      373.49     48.26 o
   3   1  28        1.79       10.17     22.94 o
   5   1  28       26.73       90.11     23.99 o
   7   1  28       95.82       72.40     21.43 o
   9   1  28       14.66       24.98     26.21 o
 -10   2  28        0.00       20.88     24.86 o
  -8   2  28       18.46        5.03     24.09 o
  -6   2  28       34.18       34.18     20.07 o
  -4   2  28       92.77      139.57     29.37 o
  -2   2  28       81.39       74.41     19.33 o
   0   2  28       19.32       10.65     26.02 o
   2   2  28        9.83       43.90     21.34 o
   4   2  28       14.21       41.15     24.14 o
   6   2  28        7.78       22.17     24.49 o
   8   2  28       64.94       90.33     26.53 o
  -9   3  28        0.00       54.37     36.09 o
  -7   3  28      305.66      315.77     28.26 o
  -5   3  28      357.05      338.61     30.78 o
  -3   3  28      100.16       92.58     19.87 o
  -1   3  28       29.42       53.83     23.74 o
   1   3  28        2.88       47.19     23.95 o
   3   3  28      106.22      131.59     24.13 o
   5   3  28       92.05      109.37     25.68 o
   7   3  28       95.89       55.80     26.13 o
  -8   4  28      111.58       86.51     25.79 o
  -6   4  28        0.54      -11.77     24.73 o
  -4   4  28       24.86       70.00     24.83 o
  -2   4  28       11.48       36.02     27.43 o
   0   4  28      347.61      309.34     25.07 o
   2   4  28      282.55      275.78     34.72 o
   4   4  28        1.75       30.51     28.22 o
   6   4  28      134.61      104.24     22.44 o
  -5   5  28        0.37        6.67     29.22 o
  -3   5  28        2.39       -7.60     25.25 o
  -1   5  28       28.80       44.54     27.81 o
   1   5  28        0.01        6.04     25.87 o
   3   5  28       36.93       45.33     29.80 o
  -9   1  29        1.75        4.83     22.24 o
  -7   1  29        8.55      -18.32     23.81 o
  -5   1  29      388.26      393.83     22.31 o
  -3   1  29        3.91       39.71     21.59 o
  -1   1  29      106.98       83.56     20.09 o
   1   1  29      101.35      115.61     21.58 o
   3   1  29        4.90       25.17     21.50 o
   5   1  29       14.09       37.58     24.54 o
   7   1  29        1.61       43.21     25.62 o
 -10   2  29        0.26       53.74     39.54 o
  -8   2  29       39.89       48.21     36.60 o
  -6   2  29      108.41       90.71     23.45 o
  -4   2  29       15.53        2.32     21.73 o
  -2   2  29       34.57       48.00     26.42 o
   0   2  29        0.36      -22.10     23.61 o
   2   2  29        0.00       14.64     22.06 o
   4   2  29        2.32       30.08     20.59 o
   6   2  29       59.45       70.72     26.68 o
   8   2  29        6.78       -0.41     36.21 o
  -9   3  29        8.75        7.90     32.89 o
  -7   3  29      112.47       87.30     28.04 o
  -5   3  29      354.59      349.35     27.69 o
  -3   3  29       26.85       25.84     21.38 o
  -1   3  29       93.82       74.96     22.15 o
   1   3  29       95.44       68.97     22.42 o
   3   3  29       68.00       34.60     27.60 o
   5   3  29       81.36      100.63     21.72 o
   7   3  29       60.34       52.13     36.51 o
  -6   4  29        8.47       66.87     33.12 o
  -4   4  29       11.13       18.37     32.52 o
  -2   4  29       20.07       15.04     28.23 o
   0   4  29       37.60       26.95     27.85 o
   2   4  29      251.35      217.50     30.39 o
   4   4  29       75.69       99.01     26.01 o
  -3   5  29       11.48       43.73     28.68 o
  -1   5  29       40.81       88.86     33.87 o
   1   5  29       17.02       16.74     26.76 o
  -8   0  30       53.36       58.71     38.97 o
  -6   0  30      120.66      140.36     32.10 o
  -4   0  30       16.72      -15.04     26.02 o
  -2   0  30       10.35       44.25     27.75 o
   0   0  30       13.56       30.99     26.03 o
   2   0  30      315.88      299.19     67.51 o
   4   0  30        7.01        2.29     31.46 o
   6   0  30       36.98       85.20     41.05 o
  -9   1  30       24.90       55.95     23.13 o
  -7   1  30       27.24       52.95     27.42 o
  -5   1  30      176.80      156.73     23.11 o
  -3   1  30       20.41       47.52     22.78 o
  -1   1  30        5.31       16.96     19.81 o
   1   1  30      414.71      388.73     25.00 o
   3   1  30       81.09       77.81     20.49 o
   5   1  30       13.06       51.18     28.06 o
   7   1  30        5.10        5.15     26.40 o
  -8   2  30       52.71      108.65     32.67 o
  -6   2  30       10.24        5.50     22.59 o
  -4   2  30        9.83       76.30     21.74 o
  -2   2  30        7.35       44.90     23.74 o
   0   2  30        0.01       39.87     23.96 o
   2   2  30        3.83       15.33     27.22 o
   4   2  30       39.49       53.81     28.67 o
   6   2  30      168.71      152.83     24.00 o
  -7   3  30        0.34       43.16     28.71 o
  -5   3  30        0.27       37.24     22.58 o
  -3   3  30        2.35        6.96     19.29 o
  -1   3  30       18.14        7.70     20.45 o
   1   3  30      105.05       90.34     21.09 o
   3   3  30        5.25       45.89     25.29 o
   5   3  30       52.47       59.70     26.49 o
  -4   4  30        7.94       20.60     28.79 o
  -2   4  30        0.02       17.62     33.09 o
   0   4  30      105.43      126.99     28.57 o
   2   4  30       96.34       85.59     29.37 o
  -7   1  31        1.81        8.16     22.80 o
  -5   1  31        8.27       46.90     24.55 o
  -3   1  31       18.82       23.21     22.45 o
  -1   1  31        1.04       13.57     24.38 o
   1   1  31       14.85        7.98     22.82 o
   3   1  31       56.63       28.99     25.03 o
   5   1  31        1.07       -1.22     29.14 o
  -6   2  31       10.95       16.11     24.77 o
  -4   2  31       64.30       79.59     24.42 o
  -2   2  31        5.47        5.13     20.70 o
   0   2  31        3.99       18.61     24.55 o
   2   2  31       14.78       38.78     22.92 o
   4   2  31       26.01       34.35     25.86 o
  -5   3  31       12.88       29.86     23.39 o
  -3   3  31       14.31       13.46     22.50 o
  -1   3  31       10.26       -5.81     21.28 o
   1   3  31       19.80        2.08     28.53 o
   3   3  31        9.39       23.11     23.56 o
  -6   0  32       46.05       26.88     40.11 o
  -4   0  32       14.83        3.63     27.53 o
  -2   0  32        0.19       17.94     32.37 o
   0   0  32        6.58       11.39     42.95 o
   2   0  32       54.10       66.03     53.93 o
   4   0  32        0.03       16.89     50.64 o
  -5   1  32        3.36       -9.60     21.26 o
  -3   1  32        6.33       10.77     24.60 o
  -1   1  32        3.70       19.61     27.72 o
   1   1  32       20.66       32.21     24.95 o
   3   1  32        7.79      -12.59     25.81 o
  -4   2  32       10.16       21.17     24.98 o
  -2   2  32        2.14       44.02     39.98 o
   0   2  32       11.76       14.62     21.43 o
   2   2  32       43.27       26.60     28.83 o
  -3   3  32        1.78       70.70     40.92 o
  -1   3  32       18.69       53.96     25.74 o
  -3   1  33        0.45       21.67     28.59 o
  -1   1  33       23.64       63.27     23.11 o
   1   1  33       25.93       58.50     23.48 o
 
